# Supplementary material for: Serine carboxypeptidase 46 Regulates Grain Filling and Seed Germination in Rice (Oryza sativa L.)
Source: PLoS One. 2016 Jul 22;11(7):e0159737. doi: 10.1371/journal.pone.0159737 (PMC4957776; doi:10.1371/journal.pone.0159737)
Supplement: S1 Table — (XLSX) [file pone.0159737.s004.xlsx]

## Sheet: WT_vs_scp46-1.DEG.final
S1 Table. Differentially expressed seed genes between Wild-type and scp46-1
Locus ID	Locus ID 2	Gene annotation	Wild-type_FPKM	scp46-1_FPKM	FDR	log2FC	regulated
Os08g0127900	LOC_Os08g03410	glutelin, putative, expressed	1505.29	0.0777326	0	-13.8307	down
Os08g0127950			4291.68	0.875331	0	-12.0378	down
Os11g0582400	LOC_Os11g37270	AMBP1 - Antimicrobial peptide MBP-1 family protein precursor, expressed	2499.93	0.738923	0	-11.9649	down
Os04g0173800	LOC_Os04g09390	HEV3 - Hevein family protein precursor, expressed	405.569	0	0	-11.078	down
Os11g0211800	LOC_Os11g10590	hypothetical protein	333.99	0	0	-10.0455	down
Os03g0663800	LOC_Os03g46100	cupin domain containing protein, expressed	1895.11	5.98723	0	-8.76161	down
Os03g0663750			1972.56	7.01025	0	-8.58873	down
Os09g0369500	LOC_Os09g20400	expressed protein	35.8877	0.101106	0	-7.92402	down
Os04g0618400	LOC_Os04g52750	expressed protein	141.226	0	0	-7.82567	down
Os02g0250600	LOC_Os02g15250	late embryogenesis abundant domain-containing protein, putative, expressed	85.9759	0.557365	0	-7.73813	down
Os07g0667100	LOC_Os07g47120	beta-amylase, putative, expressed	22.02	0.0821053	0	-7.67479	down
Os11g0454300	LOC_Os11g26790	dehydrin, putative, expressed	276.522	1.70369	0	-7.51732	down
Os04g0589800	LOC_Os04g49980	late embryogenesis abundant group 1, putative, expressed	219.705	1.28298	0	-7.51569	down
Os01g0702500	LOC_Os01g50700	dehydrin family protein, expressed	128.85	0.826379	0	-7.38822	down
Os03g0793700	LOC_Os03g57960	cupin domain containing protein, expressed	1526.18	14.8477	0	-7.28315	down
Os06g0324400	LOC_Os06g21910	late embryogenesis abundant group 1, putative, expressed	84.6595	0.37438	0	-7.24892	down
Os01g0749000	LOC_Os01g54520	DUF1264 domain containing protein, putative, expressed	44.9925	0.255554	0	-7.24539	down
Os01g0159600	LOC_Os01g06630	small hydrophilic plant seed protein, putative, expressed	32.0006	0	0	-7.11408	down
Os03g0133100	LOC_Os03g04080	expressed protein	41.7041	0	0	-7.08287	down
Os03g0322900	LOC_Os03g20680	late embryogenesis abundant protein 1, putative, expressed	142.821	1.65896	0	-7.05001	down
Os09g0433900	LOC_Os09g26380	aminotransferase, classes I and II, domain containing protein, expressed	12.604	0	0	-6.97823	down
Os08g0473600	LOC_Os08g36900	alpha-amylase precursor, putative, expressed	68.4195	0.759249	0	-6.90032	down
Os02g0257250			22.5737	0.107358	0	-6.82071	down
Os05g0349800	LOC_Os05g28210	small hydrophilic plant seed protein, putative, expressed	439.177	3.38397	0	-6.81224	down
Os03g0168100	LOC_Os03g07180	embryonic protein DC-8, putative, expressed	161.844	2.48547	0	-6.70898	down
Os11g0451700	LOC_Os11g26570	dehydrin, putative, expressed	113.248	1.61926	0	-6.536	down
Os02g0586900	LOC_Os02g37480	glycine-rich cell wall structural protein precursor, putative, expressed	30.6566	0.220966	0	-6.42243	down
Os01g0942300	LOC_Os01g71474	glycosyl hydrolases family 17, putative, expressed	30.0101	0.194468	1.11e-16	-6.3717	down
Os05g0432200	LOC_Os05g35690	GASR6 - Gibberellin-regulated GASA/GAST/Snakin family protein precursor, expressed	671.162	10.1195	0	-6.23654	down
Os11g0454200	LOC_Os11g26780	dehydrin, putative, expressed	14.6787	0	1.11e-15	-6.23077	down
Os05g0381400	LOC_Os05g31670	AWPM-19-like membrane family protein, putative, expressed	52.5088	0.669157	0	-6.21398	down
Os05g0140800	LOC_Os05g04870	oxidoreductase, short chain dehydrogenase/reductase family protein, putative, expressed	172.969	3.42578	0	-6.19089	down
Os07g0657100	LOC_Os07g46360	glyoxalase family protein, putative, expressed	14.7194	0	3.89e-15	-6.14877	down
Os05g0468800	LOC_Os05g39250	phosphatidylethanolamine-binding protein, putative, expressed	100.274	1.96353	0	-6.11643	down
Os05g0569500	LOC_Os05g49440	DUF1264 domain containing protein, putative, expressed	156.066	2.71885	0	-6.1014	down
Os04g0434400	LOC_Os04g35490	expressed protein	24.8551	0.316371	0	-6.05995	down
Os06g0318500	LOC_Os06g21360	transporter, monovalent cation:proton antiporter-2 family, putative, expressed	23.3469	0.225696	0	-6.04575	down
Os06g0168700	LOC_Os06g07220	LTPL128 - Protease inhibitor/seed storage/LTP family protein precursor, expressed	832.87	19.6617	0	-6.03678	down
Os07g0438600	LOC_Os07g25690	subtilisin N-terminal Region family protein, expressed	30.5861	0.280042	0	-6.0227	down
Os08g0104400	LOC_Os08g01370	expressed protein	58.9285	0.716325	0	-5.9347	down
Os08g0320900	LOC_Os08g23170	expressed protein	165.739	3.43799	0	-5.92583	down
Os07g0422100	LOC_Os07g24000	AWPM-19-like membrane family protein, putative, expressed	102.472	2.05963	0	-5.8934	down
Os12g0464400	LOC_Os12g27830	dehydrogenase/reductase, putative, expressed	58.2238	0.87795	0	-5.88488	down
Os01g0839100	LOC_Os01g62190	ZOS1-15 - C2H2 zinc finger protein, expressed	13.0856	0.124257	3.65e-13	-5.84089	down
Os08g0327700	LOC_Os08g23870	late embryogenesis abundant group 1, putative, expressed	282.916	7.35663	0	-5.82513	down
Os03g0197300	LOC_Os03g10110	cupin domain containing protein, expressed	634.326	13.9736	0	-5.78127	down
Os05g0122700	LOC_Os05g03130	OsRCI2-7 - Putative low temperature and salt responsive protein, expressed	30.411	0	1.08e-12	-5.76429	down
Os11g0115375			645.882	12.82	0	-5.74576	down
Os07g0422250			198.915	4.58274	0	-5.67361	down
Os01g0111600	LOC_Os01g02120	osMFT2 MFT-Like2 homologous to Mother of FT and TFL1 gene; contains Pfam profile PF01161: Phosphatidylethanolamine-binding protein, expressed	26.5359	0.46945	0	-5.67035	down
Os03g0432100	LOC_Os03g31750	pyruvate, phosphate dikinase, chloroplast precursor, putative, expressed	12.2239	0.163193	0	-5.65635	down
Os01g0738400	LOC_Os01g53650	zinc finger CCCH type family protein, putative, expressed	10.8093	0	5.25e-12	-5.64971	down
Os07g0468100	LOC_Os07g28480	glutathione S-transferase, putative, expressed	13.8553	0.228	5.44e-15	-5.62595	down
Os07g0692600	LOC_Os07g49210	helicase conserved C-terminal domain containing protein, expressed	4.91632	0.0479498	8.38e-12	-5.61523	down
Os11g0198250			33.7783	0.925856	0	-5.60447	down
Os07g0213600	LOC_Os07g11310	LTPL166 - Protease inhibitor/seed storage/LTP family protein precursor, expressed	340.16	10.0619	0	-5.46704	down
Os03g0723400	LOC_Os03g51350	expressed protein	70.372	1.5472	0	-5.45376	down
Os01g0729700	-		83.9053	2.91539	0	-5.43533	down
Os01g0593700	LOC_Os01g41050	sulfate transporter, putative, expressed	3.28913	0	9.77e-11	-5.42927	down
Os02g0802575			27.1164	0.597307	0	-5.40127	down
Os07g0405700			21.7066	0.373604	1.84e-13	-5.39025	down
Os01g0214600	LOC_Os01g11620	GDSL-like lipase/acylhydrolase, putative, expressed	74.9841	2.11653	0	-5.36918	down
Os01g0849600	LOC_Os01g63010	universal stress protein domain containing protein, putative, expressed	14.3184	0.238093	3.24e-13	-5.35132	down
Os07g0259100	LOC_Os07g15540	ethylene receptor, putative, expressed	10.2284	0.275299	0	-5.34977	down
Os04g0481050			21.1821	0.613202	0	-5.34859	down
Os01g0856900	LOC_Os01g63810	starch binding domain containing protein, putative, expressed	44.9286	1.07889	0	-5.34748	down
Os05g0151200	LOC_Os05g05930	peripheral-type benzodiazepine receptor, putative, expressed	17.2681	0.415023	3.93e-13	-5.3381	down
Os02g0257200	LOC_Os02g15740	expressed protein	6.05665	0.0979506	4.73e-10	-5.30498	down
Os10g0542100	LOC_Os10g39610	expressed protein	128.501	3.41615	0	-5.28519	down
Os04g0510900	LOC_Os04g43170	caleosin related protein, putative, expressed	215.179	6.91816	0	-5.28305	down
Os12g0569300	LOC_Os12g38150	osmotin, putative, expressed	100.877	3.93756	0	-5.21974	down
Os04g0390800	LOC_Os04g32080	11-beta-hydroxysteroid dehydrogenase, putative, expressed	163.206	6.11766	0	-5.20383	down
Os05g0367900	LOC_Os05g30490	harpin-induced protein 1 domain containing protein	159.701	7.04873	0	-5.17492	down
Os06g0110200	LOC_Os06g02040	late embryogenesis abundant group 1, putative, expressed	12.7475	0	2.5e-09	-5.16896	down
Os07g0480900	LOC_Os07g29760	cysteine proteinase A494 precursor, putative, expressed	266.361	12.121	0	-5.13339	down
Os02g0802500	LOC_Os02g55890	inorganic H+ pyrophosphatase, putative, expressed	12.606	0.316114	0	-5.13274	down
Os06g0675700	LOC_Os06g46284	glycosyl hydrolase, family 31, putative, expressed	610.583	27.9695	0	-5.12032	down
Os05g0542500	LOC_Os05g46480	late embryogenesis abundant protein, group 3, putative, expressed	444.181	16.8706	0	-5.11	down
Os06g0102100	LOC_Os06g01250	cytochrome P450, putative, expressed	4.98424	0.123681	1.01e-11	-5.10836	down
Os01g0593900	-		13.1636	0.435262	0	-5.10575	down
Os11g0181200	LOC_Os11g07911	expressed protein	25.4575	0.585486	1.25e-13	-5.10272	down
Os09g0278000	LOC_Os09g10620	seed maturation protein LEA 4, putative	12.9343	0.285611	5.95e-09	-5.09582	down
Os08g0307601	-		114.044	3.55456	0	-5.07138	down
Os12g0506700	LOC_Os12g32200	expressed protein	15.8208	0.39154	0	-5.05018	down
Os01g0615500	LOC_Os01g42900	ABC-2 type transporter domain containing protein, expressed	3.13698	0	1.08e-08	-5.04491	down
Os12g0115150			502.71	16.4402	0	-5.03751	down
Os01g0958200	LOC_Os01g72810	secreted glycoprotein, putative, expressed	34.572	1.49834	0	-5.01542	down
Os01g0728700	LOC_Os01g52830	DUF1264 domain containing protein, putative, expressed	47.6823	1.95195	0	-5.01137	down
Os09g0324000	LOC_Os09g15520	oleosin, putative, expressed	195.203	8.73919	0	-4.98573	down
Os02g0530300	LOC_Os02g32840	zinc finger A20 and AN1 domain-containing stress-associated protein, putative, expressed	60.9648	2.31575	0	-4.97515	down
Os03g0277300	LOC_Os03g16920	DnaK family protein, putative, expressed	25.8287	1.08453	0	-4.95058	down
Os06g0473800	LOC_Os06g27910	oleosin, putative, expressed	117.993	5.4788	0	-4.94091	down
Os05g0375400	LOC_Os05g31140	glycosyl hydrolases family 17, putative, expressed	3.87862	0.0713572	3.66e-08	-4.93737	down
Os06g0705400	LOC_Os06g49190	LTPL154 - Protease inhibitor/seed storage/LTP family protein precursor, expressed	14.5365	0.213571	3.66e-08	-4.93737	down
Os08g0131200	LOC_Os08g03690	LTPL24 - Protease inhibitor/seed storage/LTP family protein precursor, expressed	12.2764	0.261077	3.66e-08	-4.93737	down
Os06g0696500	LOC_Os06g48170	glycosyl hydrolases family 16, putative	5.12222	0.0681908	5e-08	-4.90918	down
Os05g0584900	LOC_Os05g50770	C4-dicarboxylate transporter/malic acid transport protein, expressed	4.1573	0.117579	1.49e-10	-4.90833	down
Os05g0384600	LOC_Os05g31910	white-brown complex homolog protein 16, putative, expressed	13.0276	0.440555	0	-4.89064	down
Os06g0681200	LOC_Os06g46740	early nodulin 20 precursor, putative, expressed	5.40417	0	6.87e-08	-4.88044	down
Os11g0454000	LOC_Os11g26760	dehydrin, putative, expressed	6.30931	0.130822	6.87e-08	-4.88044	down
Os04g0607150	LOC_Os04g51796	DNA repair ATPase-related, putative, expressed	4.4354	0.0621255	9.47e-08	-4.85111	down
Os01g0743500	LOC_Os01g54030	NADP-dependent malic enzyme, putative, expressed	28.5895	0.833072	0	-4.84129	down
Os01g0705200	LOC_Os01g50910	late embryogenesis abundant protein, group 3, putative, expressed	183.577	8.87001	0	-4.83693	down
Os06g0160200	LOC_Os06g06520	GDSL-like lipase/acylhydrolase, putative, expressed	35.5486	1.12921	0	-4.83327	down
Os09g0570850	LOC_Os09g39730	Core histone H2A/H2B/H3/H4 domain containing protein, putative, expressed	18.9493	0.410974	6.27e-10	-4.79685	down
Os06g0493100	LOC_Os06g29730	RALFL28 - Rapid ALkalinization Factor RALF family protein precursor, expressed	14.8019	0.228221	1.82e-07	-4.79059	down
Os11g0533400	LOC_Os11g32890	expressed protein	33.6329	1.64446	9.99e-16	-4.78339	down
Os01g0234850	LOC_Os01g13360	phosphatidylinositol 3- and 4-kinase family protein, putative, expressed	56.9082	1.40732	0	-4.74446	down
Os03g0747400	LOC_Os03g53610	late embryogenesis abundant protein D-34, putative	6.34913	0	3.53e-07	-4.72742	down
Os07g0490100	LOC_Os07g30760	UDP-glucoronosyl and UDP-glucosyl transferase domain containing protein, expressed	2.82035	0.0809023	4.96e-07	-4.69477	down
Os04g0386700	LOC_Os04g31710	expressed protein	85.1182	5.12637	0	-4.68559	down
Os08g0514300	LOC_Os08g40300	expressed protein	8.96311	0.145753	6.23e-11	-4.66738	down
Os02g0587000	LOC_Os02g37490	glycine-rich cell wall structural protein precursor, putative, expressed	7.04123	0	6.98e-07	-4.66137	down
Os08g0106501	LOC_Os08g01530	expressed protein	7.39302	0.179389	3.68e-09	-4.65487	down
Os09g0370300	LOC_Os09g20440	succinate dehydrogenase and fumarate reductase iron-sulfur protein	6.5326	0.21122	3.68e-09	-4.65487	down
Os09g0451000	LOC_Os09g27750	1-aminocyclopropane-1-carboxylate oxidase 1, putative, expressed	36.4013	1.76167	0	-4.64879	down
Os02g0140800	LOC_Os02g04780	expressed protein	3.42987	0.0989686	9.87e-07	-4.62717	down
Os03g0796301	LOC_Os03g58180	basic proline-rich protein precursor, putative	11.0736	0	9.87e-07	-4.62717	down
Os04g0513100	LOC_Os04g43360	Os4bglu14 - monolignol beta-glucoside homologue without catalytic acid/base, expressed	6.27026	0.172337	5.37e-12	-4.62545	down
Os02g0716800	LOC_Os02g48570	peptide transporter PTR2, putative, expressed	4.84191	0.210514	6.42e-12	-4.61293	down
Os07g0267200	-		50.4867	1.53695	0	-4.60481	down
Os12g0548501			9.27323	0	1.4e-06	-4.59214	down
Os12g0640000	LOC_Os12g44270	glycine-rich protein, putative	20.023	0	1.4e-06	-4.59214	down
Os04g0150500			20.5423	0.584642	0	-4.59066	down
Os04g0510600	LOC_Os04g43160	expressed protein	82.5987	5.11261	0	-4.55467	down
Os05g0172800	LOC_Os05g08044	expressed protein	27.8481	1.1556	2.22e-16	-4.52301	down
Os02g0130200	LOC_Os02g03750	polygalacturonase, putative, expressed	3.49025	0.12474	1.83e-08	-4.52096	down
Os02g0740500	LOC_Os02g50700	expressed protein	18.0118	0.516288	2.79e-11	-4.50861	down
Os10g0505900	LOC_Os10g36180	expressed protein	13.6681	0.906268	5.88e-15	-4.49669	down
Os12g0548700	LOC_Os12g36210	inhibitor I family protein, putative, expressed	10.4966	0.250851	4.11e-06	-4.48163	down
Os08g0544400	LOC_Os08g43120	Plant PDR ABC transporter associated domain containing protein, expressed	13.7811	0.421346	9.99e-15	-4.46332	down
Os03g0842900	LOC_Os03g62590	oxidoreductase, short chain dehydrogenase/reductase family domain containing protein, expressed	61.6806	3.97273	0	-4.4515	down
Os07g0675200	-		4.35301	0	5.94e-06	-4.44284	down
Os04g0390700	LOC_Os04g32070	dehydrogenase/reductase, putative, expressed	27.8477	1.66865	0	-4.43541	down
Os04g0610600	LOC_Os04g52110	late embryogenesis abundant protein, group 3, putative, expressed	98.787	6.94385	0	-4.43189	down
Os06g0102200			13.266	0.573729	8.83e-11	-4.4251	down
Os06g0696566			15.392	0.481651	5.6e-08	-4.42424	down
Os03g0561283			9.64433	0.285778	7.46e-08	-4.39901	down
Os01g0124401			378.013	25.0473	0	-4.33171	down
Os03g0157700	LOC_Os03g06180	expressed protein	5.42307	0.197948	8.19e-12	-4.29964	down
Os01g0276300	LOC_Os01g16920	embryonic protein DC-8, putative, expressed	99.7852	7.56587	0	-4.2959	down
Os01g0729600	LOC_Os01g52900	expressed protein	11.6457	0.798925	5.11e-14	-4.29432	down
Os12g0467200	LOC_Os12g28090	expressed protein	2.49376	0.0765513	2.41e-07	-4.29344	down
Os08g0169100	-		14.0048	0.507	0	-4.29092	down
Os02g0466400	LOC_Os02g26720	Inositol 1, 3, 4-trisphosphate 5/6-kinase, putative, expressed	23.4799	1.8519	2.14e-14	-4.29041	down
Os10g0528651			39.7189	2.30648	2.14e-14	-4.29041	down
Os11g0428150			142.539	7.47815	1.67e-15	-4.2702	down
Os10g0548100	LOC_Os10g40040	expressed protein	21.1766	1.49614	2.17e-13	-4.26844	down
Os09g0127700	LOC_Os09g04100	expressed protein	40.4432	2.68467	7.9e-14	-4.26654	down
Os03g0277500	LOC_Os03g16940	glyoxalase family protein, putative, expressed	157.946	10.8585	0	-4.26396	down
Os10g0340301	LOC_Os10g19919	retrotransposon protein, putative, Ty3-gypsy subclass, expressed	10.9569	0.376108	2e-15	-4.26063	down
Os02g0499300	LOC_Os02g29590	expressed protein	2.45243	0	4.02e-05	-4.23146	down
Os04g0433900			1.49417	0.0385339	1.9e-08	-4.21956	down
Os08g0221300			55.1675	2.86412	7.66e-15	-4.21465	down
Os02g0710700	LOC_Os02g48094	expressed protein	6.60618	0.386025	2.45e-08	-4.1984	down
Os03g0699000	LOC_Os03g49190	oleosin, putative, expressed	3486.01	285.015	0	-4.18816	down
Os01g0594500	LOC_Os01g41140	THION18 - Plant thionin family protein precursor, expressed	55.7147	3.39115	3.33e-16	-4.18512	down
Os05g0249500	-		30.4506	1.3782	9.99e-16	-4.18339	down
Os01g0644200	-		10.8202	0.437742	8.14e-07	-4.17953	down
Os11g0427800	LOC_Os11g24070	LTPL10 - Protease inhibitor/seed storage/LTP family protein precursor, expressed	57.0767	3.37554	2.66e-15	-4.14972	down
Os09g0454500	LOC_Os09g28150	bifunctional monodehydroascorbate reductase and carbonic anhydrasenectarin-3 precursor, putative, expressed	3.95187	0	8.94e-05	-4.1374	down
Os12g0599550	LOC_Os12g40730	helix-loop-helix DNA-binding domain containing protein, expressed	5.56992	0	8.94e-05	-4.1374	down
Os03g0305600	LOC_Os03g19290	mitochondrial import inner membrane translocase subunit Tim17, putative, expressed	239.366	19.0351	0	-4.11966	down
Os03g0745100	LOC_Os03g53350	anthocyanin 3-O-beta-glucosyltransferase, putative	6.67252	0.375756	1.52e-06	-4.11901	down
Os07g0638300	LOC_Os07g44430	peroxiredoxin, putative	816.463	65.5079	0	-4.10662	down
Os03g0159600	LOC_Os03g06360	late embryogenesis abundant protein D-34, putative, expressed	110.742	8.74071	0	-4.10537	down
Os05g0373900	LOC_Os05g31020	eukaryotic peptide chain release factor subunit 1-1, putative, expressed	8.77906	0.416714	9.92e-13	-4.10334	down
Os01g0806400	LOC_Os01g59200	DUF617 domain containing protein, expressed	3.60128	0	0.000134426	-4.08796	down
Os03g0557900	LOC_Os03g35788	retrotransposon protein, putative, unclassified	56.4658	3.27467	7.55e-15	-4.08751	down
Os09g0417600	LOC_Os09g25060	OsWRKY76 - Superfamily of TFs having WRKY and zinc finger domains, expressed	14.3538	1.14634	1.82e-12	-4.06352	down
Os09g0451133			60.437	4.51236	1.11e-16	-4.05951	down
Os07g0214300	LOC_Os07g11380	RAL4 - Seed allergenic protein RA5/RA14/RA17 precursor, expressed	5263.51	388.478	0	-4.04555	down
Os01g0800900	LOC_Os01g58670	conserved hypothetical protein	16.4186	1.32511	7.04e-11	-4.04273	down
Os02g0652800	LOC_Os02g43620	transporter, major facilitator family, putative, expressed	1.60734	0.0411813	0.000203331	-4.03678	down
Os12g0571500	LOC_Os12g38340	RALFL42 - Rapid ALkalinization Factor RALF family protein precursor, expressed	5.65284	0	0.000203331	-4.03678	down
Os04g0275950			35.3346	1.67253	2.85e-14	-4.03374	down
Os05g0586800			26.9325	2.11977	2.48e-11	-4.02772	down
Os06g0289900	LOC_Os06g18670	anthocyanidin 3-O-glucosyltransferase, putative, expressed	24.9864	2.03524	1.44e-15	-4.01199	down
Os08g0546100	LOC_Os08g43270	BAG domain-containing protein, putative, expressed	8.47312	0.626812	4.75e-10	-4.00937	down
Os04g0599300	LOC_Os04g51070	helix-loop-helix DNA-binding domain containing protein, expressed	2.21494	0.068023	5.57e-06	-3.98979	down
Os03g0316200	LOC_Os03g20120	glycosyl transferase 8 domain containing protein, putative, expressed	2.05016	0	0.000309349	-3.9837	down
Os12g0611100	LOC_Os12g41710	Protein kinase domain containing protein, expressed	1.13629	0.0256217	0.000309349	-3.9837	down
Os04g0650750			309.646	23.3291	6.33e-15	-3.96935	down
Os10g0361876			14.2746	0.763347	9.87e-10	-3.95476	down
Os09g0109600	LOC_Os09g02180	expressed protein	177.44	12.0775	2.22e-16	-3.93524	down
Os01g0606000	LOC_Os01g42110	nodulin MtN3 family protein, putative	8.9972	0.446635	4.64e-08	-3.93501	down
Os04g0150300	LOC_Os04g06590	expressed protein	27.6032	1.59904	5.55e-16	-3.93123	down
Os03g0381500	LOC_Os03g26490	expressed protein	27.3129	2.43981	1.34e-12	-3.93047	down
Os03g0623100	LOC_Os03g42520	expressed protein	3.38901	0	0.000473461	-3.9286	down
Os03g0826900	LOC_Os03g61160	expressed protein	2.60439	0	0.000473461	-3.9286	down
Os07g0124750	LOC_Os07g03260	CSLC10 - cellulose synthase-like family C	1.28323	0.0420182	0.000473461	-3.9286	down
Os07g0692500	LOC_Os07g49210	helicase conserved C-terminal domain containing protein, expressed	1.54326	0	0.000473461	-3.9286	down
Os10g0452500	LOC_Os10g31500	retrotransposon protein, putative, unclassified, expressed	3.70801	0	0.000473461	-3.9286	down
Os12g0599400	-		10.9501	0	0.000473461	-3.9286	down
Os10g0528400	LOC_Os10g38501		8.53128	0.608792	5.9e-08	-3.91474	down
Os03g0556600	LOC_Os03g35600	serine/threonine-protein kinase receptor precursor, putative, expressed	11.7177	0.837224	5.82e-14	-3.89076	down
Os01g0905400	LOC_Os01g67830	B3 DNA binding domain containing protein, expressed	2.11401	0.0733795	7.97e-07	-3.89072	down
Os02g0782500	LOC_Os02g54140	hsp20/alpha crystallin family protein, putative, expressed	14.9233	1.07464	6.09e-10	-3.88652	down
Os02g0755450			8.00004	0.312396	0.000729076	-3.87132	down
Os03g0748100	LOC_Os03g53690	oxidoreductase, short chain dehydrogenase/reductase family domain containing protein, expressed	2.65286	0	0.000729076	-3.87132	down
Os06g0219900	LOC_Os06g11650	phosphate-induced protein 1 conserved region domain containing protein, expressed	2.44942	0	0.000729076	-3.87132	down
Os12g0115300	LOC_Os12g02330	LTPL13 - Protease inhibitor/seed storage/LTP family protein precursor, expressed	3.51222	0.129103	0.000729076	-3.87132	down
Os01g0372100	LOC_Os01g27449	hypothetical protein	43.1779	2.93799	2.63e-13	-3.86715	down
Os02g0716950			18.5023	1.6526	4.61e-13	-3.85926	down
Os09g0502100	LOC_Os09g32540	expressed protein	27.3106	1.59419	7.25e-14	-3.85678	down
Os04g0513200	LOC_Os04g43370	pectinesterase, putative	9.03613	0.304434	1.23e-07	-3.85218	down
Os04g0268700	LOC_Os04g19960	retrotransposon protein, putative, unclassified, expressed	4.35779	0.247659	2.15e-05	-3.84784	down
Os04g0481200			1.75805	0.111206	2.15e-05	-3.84784	down
Os02g0530600	LOC_Os02g32860	poly synthetase 3, putative, expressed	75.8238	7.22465	1.11e-16	-3.83714	down
Os02g0755900	LOC_Os02g51930	cytokinin-O-glucosyltransferase 2, putative, expressed	1.50256	0.0741603	0.00112972	-3.81166	down
Os03g0636700	LOC_Os03g43580	IQ calmodulin-binding motif family protein, putative, expressed	1.89286	0	0.00112972	-3.81166	down
Os08g0199525			2.6738	0	0.00112972	-3.81166	down
Os11g0427700	LOC_Os11g24060	permease domain containing protein, putative, expressed	1.35368	0.070367	0.00112972	-3.81166	down
Os08g0160901			28.4505	2.66672	3.32e-12	-3.79462	down
Os01g0133100	LOC_Os01g04160	expressed protein	3.92914	0.22875	3.96e-08	-3.79041	down
Os04g0430200	LOC_Os04g35100	phospholipase C, putative, expressed	25.0237	4.05977	1.35e-12	-3.79019	down
Os03g0703300	LOC_Os03g49630	expressed protein	11.268	0.727498	1.35e-12	-3.79019	down
Os04g0689000	LOC_Os04g59260	peroxidase precursor, putative, expressed	3.58655	0.224046	4.32e-05	-3.77126	down
Os01g0348900	LOC_Os01g24710	jacalin-like lectin domain containing protein, expressed	3.62127	0	0.00176168	-3.74943	down
Os11g0698567			43.366	3.04244	2.34e-13	-3.74801	down
Os01g0898500	LOC_Os01g67310	patatin, putative, expressed	129.021	7.97464	4.44e-16	-3.7318	down
Os02g0236900			44.9228	5.56339	1.74e-12	-3.72147	down
Os09g0505000	LOC_Os09g32730	zinc finger, C3HC4 type domain containing protein, expressed	8.50098	0.869982	5.59e-07	-3.71826	down
Os01g0829700	-		3.1499	0.206517	8.83e-05	-3.69039	down
Os03g0116316			10.8995	0.661377	8.83e-05	-3.69039	down
Os03g0296200	LOC_Os03g18490	RPGR, putative, expressed	1.94255	0.0831987	0.00276484	-3.6844	down
Os03g0688450			1.46207	0.0853892	0.00276484	-3.6844	down
Os03g0730700	LOC_Os03g52080	OsSCP21 - Putative Serine Carboxypeptidase homologue, expressed	3.066	0	0.00276484	-3.6844	down
Os06g0629362			0.37829	0.00918819	0.00276484	-3.6844	down
Os11g0505300			1.91462	0	0.00276484	-3.6844	down
Os12g0548401			5.18546	0.236099	0.00276484	-3.6844	down
Os07g0586266			67.181	5.53529	1.22e-09	-3.67452	down
Os04g0357300	LOC_Os04g28820	retrotransposon protein, putative, unclassified, expressed	2.71704	0.10375	9.43e-07	-3.67071	down
Os11g0198200	LOC_Os11g09180	expressed protein	5.00624	0.383912	1.95e-07	-3.656	down
Os01g0303300	LOC_Os01g19770	mitochondrial import inner membrane translocase subunit Tim17, putative, expressed	112.432	10.8939	6.44e-15	-3.65086	down
Os04g0423100	LOC_Os04g34580	FAD binding domain containing protein, expressed	4.55972	0.407468	1.23e-06	-3.64634	down
Os04g0531900	LOC_Os04g44950	short-chain dehydrogenase/reductase, putative, expressed	4.50888	0.332677	1.23e-06	-3.64634	down
Os05g0576750			80.6316	8.96257	1.52e-13	-3.63932	down
Os07g0214600	LOC_Os07g11410	RAL5 - Seed allergenic protein RA5/RA14/RA17 precursor, expressed	1832.02	189.798	1.78e-15	-3.6283	down
Os04g0657500	LOC_Os04g56240	lipase, putative, expressed	7.30918	0.703515	2.31e-09	-3.62709	down
Os04g0650700	LOC_Os04g55710	transposon protein, putative, unclassified, expressed	130.827	15.2211	3.55e-15	-3.61649	down
Os04g0610900	LOC_Os04g52140	protein kinase domain containing protein, expressed	0.763744	0.0330005	0.00436705	-3.61629	down
Os05g0426033			1.97142	0.0495423	0.00436705	-3.61629	down
Os03g0561400			16.5186	0.89306	4.43e-13	-3.61293	down
Os03g0290900	LOC_Os03g18110	proteins of unknown function domain containing protein, putative, expressed	9.9716	1.09589	1.2e-09	-3.6122	down
Os10g0169200	LOC_Os10g08780	expressed protein	6.97805	0.395586	0.000183365	-3.60471	down
Os06g0258000	LOC_Os06g14670	ODORANT1, putative, expressed	10.6281	1.06975	3.19e-09	-3.60278	down
Os03g0729800	LOC_Os03g51990	ACT domain containing protein, expressed	3.27315	0.283083	2.1e-06	-3.59632	down
Os06g0498800	LOC_Os06g30370	osMFT1 MFT-Like1 homologous to Mother of FT and TFL1 gene; contains Pfam profile PF01161: Phosphatidylethanolamine-binding protein, expressed	355.491	38.3822	3.77e-15	-3.5916	down
Os11g0704800	LOC_Os11g47840	OsRhmbd18 - Putative Rhomboid homologue, expressed	12.7354	0.831972	7.67e-10	-3.58953	down
Os02g0616600	LOC_Os02g40330	retrotransposon protein, putative, Ty3-gypsy subclass, expressed	2.72736	0.203106	1.18e-07	-3.57494	down
Os03g0747500	LOC_Os03g53620	late embryogenesis abundant protein D-34, putative, expressed	18.7683	2.2717	2.21e-09	-3.56735	down
Os03g0399800	LOC_Os03g28160	jacalin-like lectin domain containing protein, expressed	7.56432	0.681265	2.12e-05	-3.56673	down
Os12g0635400	-		7.89833	0.464616	2.12e-05	-3.56673	down
Os11g0177750			3.22339	0.212391	0.00026589	-3.55988	down
Os01g0303401			166.976	15.9547	1.08e-13	-3.55369	down
Os02g0503900	LOC_Os02g30100	cytochrome P450, putative, expressed	45.3009	5.51016	4.59e-14	-3.54608	down
Os01g0937050	LOC_Os01g71080	xylanase inhibitor, putative, expressed	1.90179	0	0.00694094	-3.54481	down
Os02g0702100	LOC_Os02g47370	transcription factor TF2, putative, expressed	3.35686	0.161319	0.00694094	-3.54481	down
Os02g0704131			1.49762	0.0973313	0.00694094	-3.54481	down
Os04g0149400	LOC_Os04g06520	expressed protein	8.12776	0.323552	0.00694094	-3.54481	down
Os08g0108500	LOC_Os08g01700	basic helix-loop-helix family protein, putative, expressed	1.63423	0.0925875	0.00694094	-3.54481	down
Os08g0557850			1.75434	0	0.00694094	-3.54481	down
Os09g0505400	LOC_Os09g32770	auxin efflux carrier component, putative, expressed	1.95183	0.107707	0.00694094	-3.54481	down
Os11g0195800	LOC_Os11g09040	expressed protein	1.70541	0	0.00694094	-3.54481	down
Os01g0179600	LOC_Os01g08440	UDP-glucoronosyl and UDP-glucosyl transferase domain containing protein, expressed	14.7437	2.03988	5.98e-11	-3.5397	down
Os01g0937100	LOC_Os01g71090	xylanase inhibitor, putative, expressed	11.5729	1.42379	1.57e-09	-3.53732	down
Os03g0116333			73.4292	6.86365	6.06e-14	-3.53701	down
Os07g0162400	LOC_Os07g06830	gibberellin receptor GID1L2, putative, expressed	7.68178	1.01226	9.2e-08	-3.49534	down
Os02g0130250			12.0969	1.41263	3.43e-08	-3.49126	down
Os01g0654450			83.8015	9.37906	6.12e-11	-3.48669	down
Os08g0465800	LOC_Os08g36320	decarboxylase, putative, expressed	22.2663	1.77366	9.66e-13	-3.48541	down
Os10g0470100			224.759	18.0815	2.23e-14	-3.4792	down
Os04g0504700	LOC_Os04g42590	expressed protein	44.7297	5.2369	5.66e-13	-3.4762	down
Os01g0356800	LOC_Os01g25450	AIG1 family protein, expressed	69.1042	4.24404	3.89e-14	-3.4686	down
Os02g0509600	LOC_Os02g30610	expressed protein	2.77292	0.159631	0.000566407	-3.46582	down
Os02g0782550	-		74.6254	8.14235	9.96e-11	-3.45363	down
Os07g0206400	LOC_Os07g10560	conserved hypothetical protein	31715.8	2497.17	2.76e-13	-3.4519	down
Os01g0778100	LOC_Os01g57020	expressed protein	15.7108	1.94543	1.21e-10	-3.44019	down
Os11g0282800	LOC_Os11g17970	POT family protein, expressed	11.8111	1.39493	1.34e-10	-3.43342	down
Os10g0464300	LOC_Os10g32720	AWPM-19-like membrane family protein, putative, expressed	1770.89	241.917	6.66e-14	-3.4206	down
Os06g0649700	LOC_Os06g44040	DOMON domain containing protein, expressed	1.08079	0.0907376	0.00083218	-3.41639	down
Os03g0431200	LOC_Os03g31690	GCN5-related N-acetyltransferase, putative, expressed	14.9244	0.94914	1.26e-10	-3.41521	down
Os12g0255850			81.7217	8.62372	4.28e-12	-3.41394	down
Os02g0644000	LOC_Os02g43010	vacuolar-processing enzyme precursor, putative, expressed	53.9729	4.53041	2.16e-13	-3.40713	down
Os04g0546500	LOC_Os04g46200	oleosin, putative, expressed	3227.36	440.506	1.56e-13	-3.40486	down
Os06g0650700	LOC_Os06g44144		114.523	12.8889	8.18e-12	-3.39815	down
Os04g0404601			1124.03	144.862	1.15e-13	-3.39644	down
Os07g0640900	LOC_Os07g44690	HSF-type DNA-binding domain containing protein, expressed	2.81485	0.250098	0.000106275	-3.39137	down
Os06g0340301	-		5.07576	0.318067	0.000106275	-3.39137	down
Os03g0808200	LOC_Os03g59350	anthocyanin 3-O-beta-glucosyltransferase, putative, expressed	23.4368	3.51883	1.74e-11	-3.38996	down
Os06g0221300	-		249.002	36.1875	1.57e-13	-3.38801	down
Os10g0464350			3831.4	449.255	1.31e-13	-3.37699	down
Os07g0273700	LOC_Os07g17230	disease resistance protein, putative, expressed	0.66478	0.0296157	0.00122813	-3.3652	down
Os03g0111300	LOC_Os03g02050	LTPL151 - Protease inhibitor/seed storage/LTP family protein precursor, expressed	1761.16	205.172	1.86e-13	-3.35845	down
Os05g0576700	LOC_Os05g50110	oleosin, putative, expressed	17.4684	1.66988	1.29e-09	-3.35457	down
Os04g0486300	LOC_Os04g40920	expressed protein	2.62513	0.189274	0.000148064	-3.35359	down
Os04g0404400	LOC_Os04g33150	desiccation-related protein PCC13-62 precursor, putative, expressed	362.048	54.6731	1.99e-13	-3.34726	down
Os05g0528101			7.30854	0.868578	6.09e-06	-3.34253	down
Os07g0448100	LOC_Os07g26630	aquaporin protein, putative, expressed	6.21194	0.705041	6.09e-06	-3.34253	down
Os08g0531100	LOC_Os08g41890	microtubule associated protein, putative, expressed	3.18168	0.210742	1.75e-06	-3.33947	down
Os03g0226300	LOC_Os03g12520	STRUBBELIG-RECEPTOR FAMILY 7 precursor, putative, expressed	5.70797	0.534482	9.9e-08	-3.33406	down
Os01g0212900	LOC_Os01g11470	hypothetical protein	14.2259	1.98256	5.53e-08	-3.31947	down
Os05g0268500	LOC_Os05g18604	OsSCP28 - Putative Serine Carboxypeptidase homologue, expressed	184.224	21.8391	3.42e-13	-3.31688	down
Os03g0388900	LOC_Os03g27120	ICE-like protease p20 domain containing protein, putative, expressed	3.56984	0.404299	3.5e-05	-3.31632	down
Os04g0517500	LOC_Os04g43710	CAMK_CAMK_like.3 - CAMK includes calcium/calmodulin depedent protein kinases, expressed	3.2554	0.293865	0.000206967	-3.31479	down
Os01g0770700	LOC_Os01g56420	ctr copper transporter family protein, putative, expressed	5.5007	0.456213	0.00182062	-3.31213	down
Os03g0143800	LOC_Os03g05020	PIR, putative, expressed	18.6319	1.28455	0.00182062	-3.31213	down
Os02g0537000	LOC_Os02g33380	pectinesterase inhibitor domain containing protein, putative, expressed	16.1852	2.16337	6.56e-08	-3.30588	down
Os07g0213800	LOC_Os07g11330	RAL2 - Seed allergenic protein RA5/RA14/RA17 precursor, expressed	2447.13	289.629	7.1e-13	-3.30275	down
Os06g0141600	LOC_Os06g04940	early nodulin 93 ENOD93 protein, putative, expressed	33.4386	2.68744	2.79e-10	-3.30242	down
Os08g0467500	LOC_Os08g36440	HVA22, putative, expressed	18.367	2.11373	7.78e-08	-3.29217	down
Os10g0565401			27.4524	1.89939	7.78e-08	-3.29217	down
Os03g0370200	LOC_Os03g25420	expressed protein	2.70974	0.2115	1.41e-06	-3.26094	down
Os12g0626500	LOC_Os12g43140	late embryogenesis abundant protein D-34, putative, expressed	12.4081	1.77335	1.41e-06	-3.26094	down
Os12g0569200			96.3563	11.9209	9.03e-12	-3.25609	down
Os02g0647300	LOC_Os02g43250	receptor-like protein kinase precursor, putative, expressed	32.6885	5.61303	1.07e-10	-3.24868	down
Os01g0305200	LOC_Os01g19940	expressed protein	46.6308	5.30531	1.31e-09	-3.23146	down
Os01g0136100	LOC_Os01g04370	hsp20/alpha crystallin family protein, putative, expressed	100.699	12.8086	6.62e-12	-3.22831	down
Os09g0473600	-		6.34583	0.529913	8.56e-05	-3.2205	down
Os11g0432900	LOC_Os11g24510	OsSCP56 - Putative Serine Carboxypeptidase homologue, expressed	94.9078	11.708	3.47e-12	-3.20182	down
Os09g0417800	LOC_Os09g25070	OsWRKY62 - Superfamily of TFs having WRKY and zinc finger domains, expressed	2.4827	0.239594	0.00405434	-3.19974	down
Os01g0726100	LOC_Os01g52660	POEI51 - Pollen Ole e I allergen and extensin family protein precursor, expressed	3.00024	0.27113	0.00405434	-3.19974	down
Os11g0115400	LOC_Os11g02369	LTPL7 - Protease inhibitor/seed storage/LTP family protein precursor, expressed	311.409	36.3934	2.96e-12	-3.19945	down
Os07g0674800	LOC_Os07g47790	AP2 domain containing protein, expressed	34.3453	5.41065	6.55e-10	-3.19673	down
Os10g0543500	LOC_Os10g39710	strictosidine synthase, putative, expressed	14.2091	1.4545	5.76e-09	-3.19125	down
Os02g0762100	LOC_Os02g52450	regulator of ribonuclease, putative, expressed	19.0041	1.56782	1.86e-09	-3.18752	down
Os03g0409400	LOC_Os03g29570	mps one binder kinase activator-like 1A, putative, expressed	6.7765	0.595827	0.00011586	-3.18709	down
Os02g0106600	LOC_Os02g01700	RNA recognition motif containing protein, putative	9.0164	1.2775	2.99e-05	-3.18409	down
Os09g0572525			210.559	24.5181	3.58e-10	-3.17752	down
Os01g0170051			3.80217	0.581554	7.73e-07	-3.16171	down
Os04g0580350			16.1357	1.7961	3.93e-05	-3.1559	down
Os07g0188750			5.30896	0.621511	3.93e-05	-3.1559	down
Os03g0336100	LOC_Os03g21790	cupin domain containing protein, expressed	2046.94	318.591	1.55e-11	-3.15194	down
Os02g0136150	LOC_Os02g04369	expressed protein	38.1998	4.88027	2.19e-08	-3.14576	down
Os05g0137100	LOC_Os05g04600	ABC transmembrane transporter domain containing protein, expressed	1.68392	0.147494	0.00608883	-3.14009	down
Os08g0485500	LOC_Os08g37890	expressed protein	2.09939	0.1783	0.00608883	-3.14009	down
Os12g0146625			3.88101	0.462774	1.54e-05	-3.13363	down
Os04g0550200	LOC_Os04g46440	AP2 domain containing protein, expressed	42.0776	7.01914	3.54e-10	-3.13232	down
Os01g0654400	LOC_Os01g46600	seed maturation protein PM41, putative, expressed	23.2496	3.24527	5.41e-07	-3.13201	down
Os07g0206500	LOC_Os07g10580	PROLM26 - Prolamin precursor, expressed	45389.7	4711.18	1.09e-10	-3.13022	down
Os01g0762500	LOC_Os01g55690	glutelin, putative, expressed	37454.9	3661.4	4.36e-10	-3.12048	down
Os07g0609100			6.76751	0.763811	0.000214086	-3.11786	down
Os01g0950900	LOC_Os01g72210	early-responsive to dehydration protein-related, putative, expressed	5.69949	0.481002	1.18e-07	-3.1163	down
Os07g0679400	LOC_Os07g48170	nucleotidyltransferase, putative, expressed	6.69052	0.556576	1.18e-07	-3.1163	down
Os12g0583700	LOC_Os12g39400	ZOS12-09 - C2H2 zinc finger protein, expressed	5.48631	0.629959	1.98e-05	-3.10884	down
Os08g0385000	LOC_Os08g29600	seed maturation protein PM41, putative, expressed	16.9966	2.04233	1.98e-05	-3.10884	down
Os04g0489800	LOC_Os04g41250	armadillo/beta-catenin repeat family protein, putative, expressed	3.29068	0.321289	7.79e-07	-3.10087	down
Os01g0393400	LOC_Os01g29870	multidrug resistance protein 9, putative, expressed	26.3234	2.69096	2.45e-07	-3.09877	down
Os09g0572500	LOC_Os09g39920	retrotransposon protein, putative, unclassified, expressed	122.618	19.3744	1.25e-11	-3.09682	down
Os03g0334300	LOC_Os03g21650	expressed protein	10.4964	1.27799	8.48e-06	-3.09514	down
Os04g0269600	LOC_Os04g20164	amine oxidase precursor, putative, expressed	6.21232	0.934506	3.11e-08	-3.0908	down
Os06g0337200	LOC_Os06g23030	ZF-HD protein dimerisation region containing protein, expressed	4.06323	0.402714	0.00917968	-3.07786	down
Os05g0392050			11.2107	1.73677	1.26e-07	-3.07409	down
Os06g0683400	LOC_Os06g46950	EF hand family protein, putative, expressed	22.3573	3.33583	1.26e-07	-3.07409	down
Os06g0341300	LOC_Os06g23350	late embryogenesis abundant protein D-34, putative, expressed	6.22768	0.95426	1.07e-05	-3.073	down
Os03g0409500	LOC_Os03g29560	retrotransposon protein, putative, unclassified	15.4474	1.52262	9.03e-05	-3.06788	down
Os09g0479800	LOC_Os09g30240	phosphofructokinase, putative, expressed	15.4074	2.96948	4.12e-09	-3.06728	down
Os05g0485850			1.80567	0.189279	0.00165708	-3.05715	down
Os07g0607400	LOC_Os07g41650	pectinesterase, putative, expressed	54.4562	6.99711	5.84e-11	-3.0425	down
Os03g0223400	LOC_Os03g12290	glutamine synthetase, catalytic domain containing protein, expressed	55.0305	8.53777	8.07e-11	-3.0421	down
Os10g0492400	LOC_Os10g35040	receptor kinase like protein, putative	13.1724	2.41953	1.13e-09	-3.03769	down
Os04g0474800	LOC_Os04g39880	Os4bglu12 - beta-glucosidase, exo-beta-glucanase, expressed	4.51337	0.642431	0.000119717	-3.03731	down
Os08g0554400	LOC_Os08g44050	ZOS8-12 - C2H2 zinc finger protein, expressed	2.34957	0.321999	0.000119717	-3.03731	down
Os03g0794000	LOC_Os03g57990	LTPL74 - Protease inhibitor/seed storage/LTP family protein precursor, expressed	183.325	32.8309	5.81e-11	-3.03686	down
Os09g0415050			2.48248	0.356256	1.53e-07	-3.02498	down
Os07g0298900	LOC_Os07g20340	heavy metal-associated domain containing protein, expressed	19.743	2.64768	1.25e-09	-3.0234	down
Os05g0319200	LOC_Os05g25490	aminotransferase, classes I and II, domain containing protein	12.5857	2.42842	3.16e-08	-3.01898	down
Os06g0698300	LOC_Os06g48300	protein phosphatase 2C, putative, expressed	12.9371	1.36178	3.16e-08	-3.01898	down
Os09g0511600	LOC_Os09g33680	Os9bglu31 - beta-glucosidase, dhurrinase, similar to G. max hydroxyisourate hydrolase, expressed	103.99	36.1722	5.29e-11	-3.00997	down
Os01g0794400	LOC_Os01g58194	protein disulfide isomerase, putative, expressed	1.91976	0.201969	0.00237165	-3.00935	down
Os03g0142500	LOC_Os03g04890	zinc finger family protein, putative, expressed	1.10169	0.0745038	0.00237165	-3.00935	down
Os01g0571300	LOC_Os01g39020	HSF-type DNA-binding domain containing protein, expressed	2.14042	0.181662	0.000548766	-3.00736	down
Os08g0479400	LOC_Os08g37400	ZF-HD homeobox protein, putative, expressed	2.17168	0.184739	0.000548766	-3.00736	down
Os03g0122000	LOC_Os03g02980	CAMK_CAMK_like_ULKh_APGy.1 - CAMK includes calcium/calmodulin depedent protein kinases, expressed	10.5129	1.16596	5.24e-09	-3.00113	down
Os01g0750600	LOC_Os01g54700	retrotransposon protein, putative, unclassified, expressed	9.67209	1.67613	1.13e-08	-2.99453	down
Os01g0200700	LOC_Os01g10400	expressed protein	173.451	20.6375	2.18e-10	-2.99177	down
Os07g0219250			24.2531	2.66964	2.89e-06	-2.9863	down
Os01g0974400	LOC_Os01g74320	ubiquitin ligase, putative, expressed	2.29699	0.296236	0.000755122	-2.96857	down
Os02g0302700	LOC_Os02g19970	aminotransferase, classes I and II, domain containing protein, expressed	2.65416	0.197046	0.000755122	-2.96857	down
Os08g0422500	LOC_Os08g32680	retrotransposon protein, putative, Ty3-gypsy subclass	1.23235	0.0956451	0.000755122	-2.96857	down
Os11g0687001			1.63982	0.126701	0.000755122	-2.96857	down
Os05g0119100	LOC_Os05g02760	expressed protein	9.74676	0.870786	0.00340542	-2.95992	down
Os07g0671400	LOC_Os07g47480	heavy metal-associated domain containing protein, expressed	5.34853	0.898803	3.48e-05	-2.95694	down
Os09g0552300	LOC_Os09g37949	serine/threonine-protein kinase SRPK1, putative, expressed	6.60561	0.74306	2.16e-07	-2.93953	down
Os08g0512801			45.3095	5.54252	4.35e-08	-2.93929	down
Os11g0255300	LOC_Os11g14900	thiol protease SEN102 precursor, putative, expressed	2.21433	0.28231	0.0010419	-2.92869	down
Os04g0683700	LOC_Os04g58710	AMP-binding domain containing protein, expressed	182.776	40.5381	1.88e-10	-2.92849	down
Os02g0453600	LOC_Os02g25640	glutelin, putative, expressed	12388	1407.81	4.76e-09	-2.92675	down
Os08g0481100	LOC_Os08g37500	expressed protein	4.7662	0.478701	3.26e-06	-2.92383	down
Os06g0255200	LOC_Os06g14406	SYD, putative, expressed	12.0109	1.15932	5.45e-09	-2.91413	down
Os07g0529000	LOC_Os07g34520	isocitrate lyase, putative, expressed	1.37974	0.168111	0.00490503	-2.90873	down
Os03g0244333			22.7732	3.97326	3.23e-07	-2.90727	down
Os02g0700500	LOC_Os02g47210	amino acid permease family protein, putative, expressed	44.8132	7.64893	4.13e-10	-2.90402	down
Os03g0189600	LOC_Os03g09020	dehydrogenase, putative, expressed	13.2805	1.63612	3.85e-08	-2.90354	down
Os07g0216600	LOC_Os07g11630	LTPL163 - Protease inhibitor/seed storage/LTP family protein precursor, expressed	3065.93	590.178	7.36e-10	-2.90306	down
Os05g0528050			6.93679	0.65565	2.56e-06	-2.89983	down
Os07g0586200	LOC_Os07g39750	GDSL-like lipase/acylhydrolase, putative, expressed	71.3943	13.2527	4.88e-10	-2.89902	down
Os07g0419300	LOC_Os07g23730	thaumatin, putative, expressed	10.1192	2.01173	4.71e-06	-2.89092	down
Os01g0878800	LOC_Os01g65680	4,5-DOPA dioxygenase extradiol, putative, expressed	3.00529	0.424167	0.00144144	-2.88769	down
Os09g0572600	LOC_Os09g39930	tyrosine protein kinase domain containing protein, putative, expressed	2.03362	0.338708	0.00144144	-2.88769	down
Os12g0148700	LOC_Os12g05330	protein of unknown function containing protein, expressed	3.22153	0.315649	0.00144144	-2.88769	down
Os08g0377500	LOC_Os08g28970	expressed protein	11.9737	1.69767	1.21e-06	-2.88758	down
Os03g0395100	LOC_Os03g27780	protein phosphotase protein, putative, expressed	3.73282	0.379902	3.05e-06	-2.88451	down
Os02g0463401	LOC_Os02g26470	expressed protein	54.0254	9.06968	1.22e-07	-2.87721	down
Os11g0522900	LOC_Os11g31980	OsSCP63 - Putative Serine Carboxypeptidase homologue, expressed	2.23259	0.226587	0.000506142	-2.87388	down
Os05g0361700	LOC_Os05g29810	AP2 domain containing protein, expressed	86.5892	13.6703	9.94e-10	-2.87376	down
Os04g0254300	-		2.60103	0.221151	1.66e-07	-2.87129	down
Os04g0672300	LOC_Os04g57650	expressed protein	8.69082	0.97603	6.82e-06	-2.85725	down
Os06g0665500	LOC_Os06g45480	hydrolase, putative, expressed	107.792	14.9858	5.7e-10	-2.85696	down
Os08g0462900	LOC_Os08g36040	plant viral response family protein, putative, expressed	5.53619	1.01632	9.21e-05	-2.85687	down
Os03g0228200	LOC_Os03g12700	expressed protein	2.16859	0.280878	0.00708549	-2.85566	down
Os07g0223766	-		2.03031	0.113778	0.00708549	-2.85566	down
Os05g0438600	LOC_Os05g36270	fructose-1,6-bisphosphatase, putative, expressed	4.51488	0.446495	2.85e-06	-2.85006	down
Os02g0259850			4.42586	0.373064	0.00199949	-2.84549	down
Os01g0265200	LOC_Os01g16040	mitochondrial carrier protein, putative, expressed	80.8766	9.72753	7.4e-10	-2.8411	down
Os01g0723500	LOC_Os01g52514	B3 DNA binding domain containing protein, expressed	3.31569	0.60342	0.000679869	-2.83885	down
Os12g0169600	LOC_Os12g07210	expressed protein	2.68396	0.392971	0.000679869	-2.83885	down
Os07g0220000			3004.74	379.98	1.67e-09	-2.8293	down
Os05g0586500	LOC_Os05g50920	transmembrane amino acid transporter protein, putative, expressed	23.9959	4.59129	1.05e-08	-2.82829	down
Os06g0139800	LOC_Os06g04790	HAD superfamily phosphatase, putative, expressed	12.4814	2.38626	2.69e-07	-2.81532	down
Os10g0138600	LOC_Os10g04900	OsFBX364 - F-box domain containing protein, expressed	30.5289	4.26758	5.11e-09	-2.81315	down
Os01g0643900	LOC_Os01g45624	oleosin, putative, expressed	18.7892	3.74481	1.2e-05	-2.80521	down
Os01g0134900	LOC_Os01g04300	glycosyl hydrolase family 10 protein, putative, expressed	1.60249	0.279154	0.00278071	-2.80201	down
Os02g0226200	LOC_Os02g13290	phosphoethanolamine/phosphocholine phosphatase, putative, expressed	3.12185	0.575988	0.00278071	-2.80201	down
Os02g0237000	LOC_Os02g14180	peroxidase precursor, putative	3.92864	0.672946	0.00278071	-2.80201	down
Os03g0321100	LOC_Os03g20480	expressed protein	7.57647	1.08742	0.00278071	-2.80201	down
Os10g0400200	LOC_Os10g26060	glutelin, putative, expressed	28965.7	3577.7	7.86e-08	-2.80031	down
Os04g0640600	LOC_Os04g54800	shikimate kinase, putative, expressed	15.0767	1.66481	2.72e-07	-2.79757	down
Os01g0750666			23.2585	3.60967	7.69e-08	-2.79349	down
Os04g0619900	LOC_Os04g52890	ATBAG1, putative, expressed	21.4187	4.4354	9.69e-08	-2.78624	down
Os04g0523650	-		5.46706	1.03575	2.51e-05	-2.78557	down
Os04g0164900	LOC_Os04g08270	pullulanase precursor, putative, expressed	762.322	78.8896	4.45e-09	-2.78479	down
Os01g0726700	LOC_Os01g52690	retrotransposon protein, putative, unclassified, expressed	50.0749	11.899	2.26e-09	-2.78165	down
Os05g0419800	LOC_Os05g34700	GDSL-like lipase/acylhydrolase, putative, expressed	16.9692	3.10471	4.7e-08	-2.77907	down
Os11g0586001			3.50211	0.37471	0.000194377	-2.77697	down
Os03g0214400	LOC_Os03g11560	digalactosyldiacylglycerol synthase, chloroplast precursor, putative, expressed	18.1476	2.20173	2.32e-08	-2.77182	down
Os03g0306302			21.7946	2.47809	0.00123488	-2.76614	down
Os08g0512700	LOC_Os08g40180	3-hydroxy-3-methylglutaryl-coenzyme A reductase, putative, expressed	27.5785	3.86776	5.96e-09	-2.76222	down
Os06g0226700	LOC_Os06g12230	TCP-domain protein, putative, expressed	2.13262	0.323248	0.00387672	-2.75719	down
Os05g0500500	LOC_Os05g42120	heat shock protein, putative, expressed	5.03436	0.940722	0.000250167	-2.74933	down
Os05g0460900	LOC_Os05g38600	ZOS5-09 - C2H2 zinc finger protein	77.0068	14.9871	1.95e-08	-2.74485	down
Os04g0527900	LOC_Os04g44570	aquaporin protein, putative, expressed	99.711	23.3317	6.75e-09	-2.7439	down
Os03g0192700	LOC_Os03g09250	inositol-3-phosphate synthase, putative, expressed	178.849	28.2944	3.65e-09	-2.74307	down
Os08g0270000	LOC_Os08g16860	OsFBX282 - F-box domain containing protein, expressed	7.96472	0.817488	3.19e-06	-2.74267	down
Os03g0565300	LOC_Os03g36760	expressed protein	4.77755	0.593443	1.97e-07	-2.7426	down
Os04g0516701			34.0255	4.76211	3.16e-08	-2.736	down
Os09g0252700	LOC_Os09g07900	ubiquitin-protein ligase 1, putative, expressed	18.7321	2.02845	9.17e-09	-2.72854	down
Os07g0564750			9.36944	1.54415	0.00166973	-2.72835	down
Os12g0104766			2.3335	0.236192	0.00166973	-2.72835	down
Os10g0550900	LOC_Os10g40360	proline oxidase, mitochondrial precursor, putative, expressed	5.77914	1.27853	1.11e-05	-2.7281	down
Os06g0156700	LOC_Os06g06260	GDSL-like lipase/acylhydrolase, putative, expressed	33.2853	7.31728	1.82e-08	-2.72428	down
Os09g0518000	LOC_Os09g34230	UDP-glucoronosyl/UDP-glucosyl transferase, putative, expressed	116.856	27.533	4.34e-09	-2.72329	down
Os12g0440300	-		6.99459	0.695075	1.82e-05	-2.72166	down
Os01g0977901			11.4491	2.13397	0.000322501	-2.72114	down
Os02g0661900	LOC_Os02g44300	MSP domain containing protein, expressed	4.14966	0.571825	0.000322501	-2.72114	down
Os03g0184550	LOC_Os03g08624	dihydroflavonol-4-reductase, putative, expressed	2.65364	0.342579	0.00541726	-2.71092	down
Os12g0150200	LOC_Os12g05440	cytochrome P450, putative, expressed	2.07921	0.444049	0.00541726	-2.71092	down
Os03g0415200	LOC_Os03g30130	phospholipase C, putative, expressed	6.54745	0.845255	6.4e-06	-2.71062	down
Os06g0507200	LOC_Os06g31070	PROLM24 - Prolamin precursor, expressed	12446.7	1721.62	5.09e-08	-2.69958	down
Os06g0156801			72.0278	14.5547	9.88e-09	-2.69807	down
Os03g0167000	LOC_Os03g07100	LTPL82 - Protease inhibitor/seed storage/LTP family protein precursor, expressed	44.722	9.72484	3.3e-08	-2.69759	down
Os06g0528300	LOC_Os06g33690	CAPIP1, putative, expressed	50.9463	6.73197	7.95e-08	-2.69657	down
Os03g0159100	LOC_Os03g06330	tyrosine protein kinase domain containing protein, putative, expressed	13.3534	1.76584	3.82e-07	-2.69085	down
Os03g0345300	LOC_Os03g22470	desiccation-related protein PCC13-62 precursor, putative, expressed	25.5565	5.76568	1.26e-07	-2.68521	down
Os03g0331700	LOC_Os03g21380	OsCML27 - Calmodulin-related calcium sensor protein, expressed	5.44956	0.627784	8.78e-06	-2.68225	down
Os01g0603300	LOC_Os01g41900	Myb transcription factor, putative, expressed	11.283	1.96546	2.18e-06	-2.68124	down
Os04g0210700	LOC_Os04g13300	hypothetical protein	9.96799	1.07498	0.000232997	-2.68043	down
Os07g0219400	LOC_Os07g11910	PROLM20 - Prolamin precursor, expressed	7356.7	1057.28	3.89e-08	-2.67902	down
Os02g0152800	LOC_Os02g05880	RNA polymerase Rpb1, domain 2 family protein, expressed	9.43979	1.14565	1.19e-06	-2.67894	down
Os05g0283000	-		3.47511	0.380236	0.00105544	-2.67439	down
Os06g0712700	LOC_Os06g49840	OsMADS16 - MADS-box family gene with MIKCc type-box, expressed	2.99158	0.514329	0.00758589	-2.66313	down
Os07g0553700	LOC_Os07g36800	UPF0041 domain containing protein, putative, expressed	3.04911	0.282466	0.00758589	-2.66313	down
Os10g0329400			3.03881	0.234851	0.00758589	-2.66313	down
Os01g0330100	LOC_Os01g22660	GDSL-like lipase/acylhydrolase, putative, expressed	12.1347	1.43473	9.28e-08	-2.65698	down
Os06g0246500	LOC_Os06g13720	dehydrogenase E1 component domain containing protein, expressed	16.3953	3.03801	3e-07	-2.64633	down
Os01g0130000	LOC_Os01g03914	cation efflux family protein, putative, expressed	10.4019	1.95405	1.25e-06	-2.64515	down
Os02g0793900	LOC_Os02g55080	snf1-related kinase interactor 2, putative, expressed	23.4789	3.37144	1.98e-07	-2.64465	down
Os02g0268100	LOC_Os02g16820	glutelin, putative, expressed	2634.67	375.662	1e-07	-2.64041	down
Os07g0608900	LOC_Os07g41810	stress responsive A/B Barrel domain containing protein, expressed	336.568	61.58	1.85e-08	-2.63845	down
Os03g0255500	LOC_Os03g15050	phosphoenolpyruvate carboxykinase, putative, expressed	65.0572	13.709	2.24e-08	-2.63444	down
Os04g0658200	LOC_Os04g56309	expressed protein	19.6188	3.95582	2.28e-05	-2.62637	down
Os04g0418800	LOC_Os04g34170	retrotransposon protein, putative, unclassified, expressed	79.5778	20.685	2.05e-08	-2.62486	down
Os03g0116300			23.4232	4.34326	9.89e-08	-2.62363	down
Os08g0499100	LOC_Os08g38970	transmembrane receptor, putative, expressed	1.67909	0.229573	0.000216644	-2.62331	down
Os01g0343350			60.3114	8.3086	0.000131648	-2.61976	down
Os05g0314700	LOC_Os05g25040	expressed protein	9.27808	1.04281	9.57e-06	-2.61943	down
Os06g0662550	LOC_Os06g45184	retrotransposon protein, putative, Ty3-gypsy subclass, expressed	4.45227	0.476402	9.57e-06	-2.61943	down
Os03g0819600	LOC_Os03g60509	expressed protein	53.0512	12.9664	9.67e-08	-2.61369	down
Os03g0325600	LOC_Os03g20910	homeobox domain containing protein, expressed	2.36354	0.34968	0.00417898	-2.60868	down
Os11g0239900	LOC_Os11g13620	expressed protein	3.01392	0.2884	0.00417898	-2.60868	down
Os01g0816500	LOC_Os01g60050	HEAT, putative	3.69619	0.403954	0.00185209	-2.60516	down
Os01g0225550	-		12.7658	2.48286	4.42e-06	-2.60222	down
Os07g0668600	LOC_Os07g47240	expressed protein	154.295	26.5813	2.75e-08	-2.59947	down
Os04g0653600	LOC_Os04g55970	AP2-like ethylene-responsive transcription factor AINTEGUMENTA, putative, expressed	12.3437	1.6262	7.79e-06	-2.59185	down
Os01g0391100	-		19.4693	3.5638	4.83e-07	-2.58839	down
Os10g0177200	LOC_Os10g09850	EF hand family protein, putative, expressed	10.1998	1.51636	1.32e-06	-2.58155	down
Os06g0115300	LOC_Os06g02490	acyl CoA binding protein, putative, expressed	25.3457	4.14488	3.8e-05	-2.57783	down
Os03g0425300	LOC_Os03g31180	diacylglycerol kinase 1, putative, expressed	3.3493	0.266794	8.12e-05	-2.57671	down
Os02g0678800	LOC_Os02g45570	growth regulating factor protein, putative, expressed	9.52643	2.04539	0.000125174	-2.576	down
Os02g0152400	LOC_Os02g05830	ribulose bisphosphate carboxylase small chain, chloroplast precursor, putative, expressed	54.2902	10.9639	1.32e-07	-2.57001	down
Os03g0286900	LOC_Os03g17790	OsRCI2-5 - Putative low temperature and salt responsive protein, expressed	234.103	39.5229	5.17e-08	-2.56941	down
Os12g0628100	LOC_Os12g43340	actin-depolymerizing factor, putative, expressed	6.93216	0.982632	0.00569518	-2.56648	down
Os05g0218100	LOC_Os05g12670	expressed protein	44.0771	10.8197	2.45e-07	-2.56569	down
Os05g0560300	LOC_Os05g48660	MRH1, putative, expressed	14.2411	1.91299	5.15e-07	-2.56549	down
Os10g0376400	LOC_Os10g22990	phi-1-like phosphate-induced protein, putative	11.5119	3.12627	2.33e-05	-2.56414	down
Os07g0604300	LOC_Os07g41310	COBRA, putative, expressed	18.1284	2.63836	3.22e-07	-2.55946	down
Os03g0766100	LOC_Os03g55740	SSA4 - 2S albumin seed storage family protein precursor, expressed	59182.5	8892.29	1.61e-06	-2.55929	down
Os07g0659900	LOC_Os07g46570	glutaredoxin, putative, expressed	8.2087	1.74968	0.000249726	-2.55232	down
Os12g0165300	-		3.48053	0.690936	0.000249726	-2.55232	down
Os08g0518150			10.0563	1.26201	2.73e-05	-2.54945	down
Os02g0160900	LOC_Os02g06560	wound induced protein, putative, expressed	43.3693	7.58927	4.13e-07	-2.54853	down
Os09g0481100	LOC_Os09g30330	phosphatidylinositol transfer, putative	1.89039	0.236919	0.00153129	-2.53938	down
Os12g0567300	LOC_Os12g37970	MYB family transcription factor, putative, expressed	9.33078	1.40331	2.35e-05	-2.5375	down
Os06g0651200	LOC_Os06g44190	hypothetical protein	49.1603	10.0236	7.44e-07	-2.53665	down
Os03g0386000	LOC_Os03g26870	WD-40 repeat family protein, putative, expressed	15.0378	1.88685	1.78e-07	-2.53638	down
Os06g0526400	-		32.0807	4.87459	2.06e-06	-2.53529	down
Os02g0689900	LOC_Os02g46460	peptide transporter PTR2, putative, expressed	5.5495	1.28708	1.21e-05	-2.53248	down
Os09g0538000	LOC_Os09g36700	ribonuclease T2 family domain containing protein, expressed	16.4058	9.8696	3.75e-06	-2.52797	down
Os03g0340601			253.896	33.456	1.12e-07	-2.52655	down
Os07g0637000	LOC_Os07g44290	CAMK_KIN1/SNF1/Nim1_like.29 - CAMK includes calcium/calmodulin depedent protein kinases, expressed	4.44245	0.572886	9.43e-05	-2.52333	down
Os01g0202500	LOC_Os01g10580	B-box zinc finger family protein, putative, expressed	4.9718	1.03076	0.000539354	-2.52323	down
Os08g0496200	LOC_Os08g38740	glycosyl transferase 8 domain containing protein, putative, expressed	1.48641	0.164278	0.00777382	-2.523	down
Os02g0783700	LOC_Os02g54254	saccharopine dehydrogenase, putative, expressed	106.773	12.8839	8.19e-08	-2.52172	down
Os06g0595800	LOC_Os06g39470	transferase family protein, putative, expressed	20.0854	5.87452	6.6e-07	-2.52086	down
Os02g0741500	LOC_Os02g50799	nuclear-pore anchor, putative, expressed	21.0977	3.05366	1.77e-07	-2.51868	down
Os02g0164900	LOC_Os02g06910	auxin response factor 6, putative, expressed	1.89605	0.236016	0.000384835	-2.50554	down
Os02g0639800	LOC_Os02g42690	zinc finger, C3HC4 type domain containing protein, expressed	7.99351	1.55775	4.4e-05	-2.50445	down
Os04g0615100	LOC_Os04g52500	lecithine cholesterol acyltransferase, putative, expressed	3.95893	0.544907	4.4e-05	-2.50445	down
Os10g0501900	LOC_Os10g35800	expressed protein	688.007	190.295	2.82e-07	-2.50288	down
Os05g0194900	LOC_Os05g10650	6-phosphofructokinase, putative, expressed	7.7216	1.82528	0.000175261	-2.49837	down
Os01g0646300	LOC_Os01g45860	GRAS family transcription factor domain containing protein, expressed	20.7354	5.76304	7.92e-07	-2.49802	down
Os11g0629300	LOC_Os11g41140	zinc finger, C3HC4 type domain containing protein, expressed	14.6478	2.02066	2.75e-06	-2.49336	down
Os08g0332800	LOC_Os08g24400	SWP, putative, expressed	4.10909	0.572525	9.06e-05	-2.49313	down
Os02g0207100	LOC_Os02g11680	glucosyltransferase, putative, expressed	7.14961	1.7697	2.38e-05	-2.49118	down
Os10g0118800	LOC_Os10g02920	cytochrome b561, putative, expressed	42.2095	7.89698	4.55e-06	-2.48924	down
Os03g0427300	LOC_Os03g31360	glutelin, putative, expressed	27181.8	3805.27	8.92e-06	-2.48734	down
Os01g0630000			28.1625	3.63616	1.32e-06	-2.48566	down
Os02g0188000	LOC_Os02g09510	limonoid UDP-glucosyltransferase, putative, expressed	8.0723	2.18299	2.09e-05	-2.48344	down
Os12g0580400	LOC_Os12g39080	amino acid permease family protein, putative, expressed	33.4761	9.15132	2.8e-07	-2.48329	down
Os01g0793800	LOC_Os01g58130	expressed protein	10.6618	1.99848	0.000478524	-2.48157	down
Os02g0322400	LOC_Os02g21700	STE_MEKK_ste11_MAP3K.8 - STE kinases include homologs to sterile 7, sterile 11 and sterile 20 from yeast, expressed	4.72764	1.35238	0.000478524	-2.48157	down
Os07g0592733			11.1012	2.66844	3.16e-06	-2.4738	down
Os02g0681000	LOC_Os02g45690	uncharacterized mscS family protein, putative, expressed	2.10331	0.259713	0.0026056	-2.47332	down
Os10g0472400	LOC_Os10g33350	endo-beta-N-acetylglucosaminidase, putative, expressed	4.23556	0.878709	0.0026056	-2.47332	down
Os11g0282900	-		26.2928	5.9521	1.2e-06	-2.46968	down
Os09g0473650	LOC_Os09g29780	expressed protein	26.6916	5.523	1.17e-05	-2.46906	down
Os06g0696450			43.1165	10.0561	1.04e-06	-2.46143	down
Os07g0629500	LOC_Os07g43604	hypothetical protein	4.76201	0.558631	0.00012894	-2.45781	down
Os04g0600000	LOC_Os04g51130	expressed protein	3.13225	0.420259	0.00164219	-2.45668	down
Os08g0209000			65.0387	13.673	7.36e-07	-2.45118	down
Os11g0697350			6.75073	1.09031	0.00108289	-2.44334	down
Os09g0455000	-		2.7821	0.637627	8.38e-05	-2.44218	down
Os06g0300500	LOC_Os06g19640	39S ribosomal protein L46, mitochondrial precursor, putative, expressed	3.88884	0.48522	0.000154014	-2.43981	down
Os02g0799000	LOC_Os02g55560	protein phosphatase 2C, putative, expressed	155.985	24.0065	2.88e-07	-2.4398	down
Os12g0284800	-		6.83231	1.42012	0.00340594	-2.43912	down
Os03g0261800	LOC_Os03g15530	expressed protein	9.4497	3.2274	2.13e-05	-2.43045	down
Os11g0444700	LOC_Os11g25780	PB1 domain containing protein, expressed	6.41007	1.63821	0.0021089	-2.42611	down
Os06g0656566			17.147	4.87542	8.05e-06	-2.42092	down
Os04g0361500	LOC_Os04g29210	FAD-binding and arabino-lactone oxidase domains containing protein, putative	15.4598	4.82937	2.45e-06	-2.41706	down
Os02g0527200	LOC_Os02g32580	expressed protein	3.65476	0.535418	0.00777288	-2.41599	down
Os03g0302850			17.9949	3.50773	0.00777288	-2.41599	down
Os09g0468700	LOC_Os09g29360	helix-loop-helix DNA-binding protein, putative, expressed	2.94191	0.594777	0.00777288	-2.41599	down
Os01g0805400	LOC_Os01g59100	cytokinin-N-glucosyltransferase 1, putative, expressed	9.30236	2.48148	1.39e-05	-2.41527	down
Os05g0412800	LOC_Os05g34150	glutathione S-transferase, putative, expressed	17.8425	5.26257	7e-06	-2.41523	down
Os07g0689800	LOC_Os07g49000	DNAJ heat shock N-terminal domain-containing protein, putative, expressed	39.6483	10.7515	4.62e-07	-2.41255	down
Os03g0807700	LOC_Os03g59300	expressed protein	22.4925	6.72138	3.13e-06	-2.41114	down
Os02g0492500	LOC_Os02g29090	expressed protein	4.04573	0.83112	0.000926029	-2.40717	down
Os09g0521350			8.63579	2.49481	0.000926029	-2.40717	down
Os11g0131900	LOC_Os11g03730	alpha-N-arabinofuranosidase A, putative, expressed	11.0498	2.15896	5.36e-06	-2.39461	down
Os06g0181100			22.009	5.33416	1.22e-06	-2.39261	down
Os02g0828500	LOC_Os02g58170	transposon protein, putative, unclassified	14.5414	3.84872	3.48e-06	-2.38846	down
Os11g0620300	LOC_Os11g40530	LTPL162 - Protease inhibitor/seed storage/LTP family protein precursor, expressed	1149.59	258.926	7.6e-07	-2.3861	down
Os10g0556700	-		12.5802	1.74115	1.11e-05	-2.38457	down
Os07g0216700	LOC_Os07g11650	LTPL164 - Protease inhibitor/seed storage/LTP family protein precursor, expressed	4563.77	1141.44	3.62e-06	-2.3845	down
Os02g0249000	LOC_Os02g15090	glutelin, putative, expressed	2249.42	347.582	5.19e-06	-2.37193	down
Os01g0194000	LOC_Os01g09770	expressed protein	7.76973	1.84071	2.72e-05	-2.36719	down
Os06g0696400	LOC_Os06g48160	glycosyl hydrolases family 16, putative, expressed	16.9633	3.51505	7.3e-05	-2.36659	down
Os02g0332450			3.40969	0.380512	0.000315895	-2.36552	down
Os01g0307562			2.93126	0.372665	0.00349041	-2.36294	down
Os03g0340500	LOC_Os03g22120	sucrose synthase, putative, expressed	197.053	51.6532	1.16e-06	-2.35931	down
Os10g0548600	LOC_Os10g40090	expansin precursor, putative, expressed	5.23169	1.20708	0.00219702	-2.35876	down
Os09g0453300	LOC_Os09g27990	annexin, putative, expressed	17.3469	2.95524	7.22e-06	-2.35783	down
Os02g0526700	LOC_Os02g32550	expressed protein	4.4791	1.26197	0.00144561	-2.35535	down
Os08g0565200	LOC_Os08g45110	AP2 domain containing protein, expressed	39.0131	8.69236	2.26e-06	-2.35523	down
Os03g0241900	LOC_Os03g13840	senescence-associated protein, putative, expressed	7.68026	2.82168	0.000143436	-2.34114	down
Os06g0142350			40.6151	8.82321	1.52e-05	-2.34054	down
Os10g0539600	LOC_Os10g39420	CAMK_CAMK_like.8 - CAMK includes calcium/calmodulin depedent protein kinases, expressed	1449.72	228.191	7.94e-06	-2.33747	down	6.3531
Os05g0257100	LOC_Os05g16824	SHR5-receptor-like kinase, putative, expressed	2.56507	0.34551	0.00449778	-2.33029	down
Os12g0406000	LOC_Os12g21784	expressed protein	3.19838	1.78894	0.00278729	-2.32943	down
Os03g0726800	LOC_Os03g51670	serine esterase family protein, putative, expressed	2.91317	0.460197	0.0018089	-2.32873	down
Os10g0536450			12.8259	2.85741	0.0018089	-2.32873	down
Os01g0832100	LOC_Os01g61570	GDSL-like lipase/acylhydrolase, putative, expressed	4.4886	1.07717	0.00122145	-2.32815	down
Os07g0160000	LOC_Os07g06610	ubiquitin carboxyl-terminal hydrolase domain containing protein, expressed	1.85138	0.259145	0.00122145	-2.32815	down
Os01g0706600	LOC_Os01g51030	expressed protein	11.6358	2.40033	0.000853603	-2.32766	down
Os03g0203700	LOC_Os03g10640	calcium-transporting ATPase, plasma membrane-type, putative, expressed	2.17874	0.444697	0.000343893	-2.32656	down
Os09g0572450			6.42415	1.17121	0.000111803	-2.32545	down
Os03g0188400	LOC_Os03g08930	helix-loop-helix DNA-binding protein, putative, expressed	19.2493	5.16888	8.07e-06	-2.32349	down
Os10g0492101			48.5244	15.2367	3.16e-06	-2.32292	down
Os08g0160600	-		59.7557	16.103	1.3e-06	-2.32221	down
Os03g0259100	LOC_Os03g15340	plastocyanin-like domain containing protein, putative, expressed	46.1305	11.1544	7.82e-06	-2.31749	down
Os01g0148000	LOC_Os01g05500	zinc finger protein, putative, expressed	19.5391	2.99237	2.06e-06	-2.31724	down
Os12g0269100			199.262	34.6582	1.48e-06	-2.31606	down
Os06g0115000	LOC_Os06g02460	expressed protein	68.2006	9.76124	1.82e-06	-2.31566	down
Os01g0130100	-		22.3569	5.08772	3e-05	-2.31488	down
Os12g0269600	LOC_Os12g17030	PROLM30 - Prolamin precursor, expressed	19.3445	3.50822	0.000545678	-2.30717	down
Os01g0198100	LOC_Os01g10140	RNA-dependent RNA polymerase, putative, expressed	3.84894	0.720068	0.00151115	-2.30335	down
Os10g0345650			4.29389	0.891906	0.00151115	-2.30335	down
Os10g0555300	LOC_Os10g40660	ZOS10-07 - C2H2 zinc finger protein, expressed	4.07725	1.13369	0.00151115	-2.30335	down
Os11g0535525	LOC_Os11g33000	SSA5 - 2S albumin seed storage family protein precursor, expressed	27269.6	4815.37	3.52e-05	-2.30283	down
Os04g0410600	LOC_Os04g33530	Ser/Thr protein phosphatase family protein, putative, expressed	3.31119	0.894855	0.00353961	-2.29949	down
Os07g0134101			58.0556	12.3016	2.07e-06	-2.29503	down
Os01g0642200	LOC_Os01g45470	expressed protein	77.4445	17.1836	1.04e-05	-2.29351	down
Os07g0668700	LOC_Os07g47250	lipase precursor, putative, expressed	4.45436	0.661438	0.000288359	-2.29313	down
Os01g0682001			11.1668	2.33573	1.32e-05	-2.29094	down
Os03g0627900			2.15885	0.268871	0.000488124	-2.28942	down
Os03g0275950			6.96071	1.1556	4.12e-05	-2.28625	down
Os01g0754300	-		7.70489	1.8204	0.00014114	-2.2849	down
Os10g0159033	LOC_Os10g07114	expressed protein	16.1192	3.56811	0.000212334	-2.28109	down
Os02g0832400	LOC_Os02g58554	expressed protein	17.1782	2.95427	3.18e-06	-2.28066	down
Os02g0114033			6.68217	1.26415	1.66e-05	-2.27666	down
Os03g0168500	LOC_Os03g07226	thioredoxin, putative, expressed	685.104	132.987	2.88e-06	-2.27206	down
Os02g0101900	LOC_Os02g01190	POEI25 - Pollen Ole e I allergen and extensin family protein precursor, expressed	7.43056	1.69192	0.000198687	-2.26869	down
Os01g0800800	LOC_Os01g58670	conserved hypothetical protein	8.61443	2.005	0.00109569	-2.26281	down
Os05g0500900	LOC_Os05g42150	OsGH3.4 - Probable indole-3-acetic acid-amido synthetase, expressed	1.95279	0.600469	0.00748921	-2.26268	down
Os07g0555050			106.972	30.0794	2.93e-06	-2.2612	down
Os01g0386500	LOC_Os01g28970	retrotransposon protein, putative, Ty3-gypsy subclass	7.56949	0.897397	0.000398669	-2.25946	down
Os08g0191433			138.909	20.4586	7.87e-06	-2.25865	down
Os01g0295700	LOC_Os01g19130	protein phosphatase 2C, putative, expressed	7.00232	1.39125	8.84e-05	-2.25841	down
Os04g0532800	LOC_Os04g45020	MYB family transcription factor, putative, expressed	27.5865	7.09646	9.05e-06	-2.25826	down
Os09g0122500	-		13.5624	2.44567	0.00231894	-2.25245	down
Os02g0249600	LOC_Os02g15150	glutelin, putative, expressed	15969.3	2781.51	0.00016823	-2.25155	down
Os09g0457833	-		21.6477	4.89675	0.00069469	-2.2513	down
Os06g0195800	LOC_Os06g09560	heat shock protein DnaJ, putative, expressed	17.5516	4.62994	0.000117014	-2.24407	down
Os10g0437000	LOC_Os10g30080	xylosyltransferase, putative, expressed	10.7231	2.97032	3.88e-05	-2.24315	down
Os04g0476600	LOC_Os04g40070	GRAM and C2 domains containing protein, putative, expressed	9.9572	1.69824	1.99e-05	-2.24266	down
Os11g0147800	LOC_Os11g05050	stem-specific protein TSJT1, putative, expressed	65.7827	14.2877	4.73e-06	-2.24012	down
Os01g0256500	LOC_Os01g15270	expressed protein	290.155	100.13	4.29e-06	-2.23706	down
Os05g0519700	LOC_Os05g44340	heat shock protein 101, putative, expressed	98.384	36.075	4.39e-06	-2.23521	down
Os12g0115100	LOC_Os12g02320	LTPL12 - Protease inhibitor/seed storage/LTP family protein precursor, expressed	299.91	71.5514	4.51e-06	-2.23139	down
Os04g0117900			3.8233	0.760641	0.0028761	-2.22631	down
Os03g0837100	LOC_Os03g62090	CESA5 - cellulose synthase, expressed	48.543	13.5468	5.05e-06	-2.22008	down
Os03g0206150	-		17.6619	4.19427	9.48e-06	-2.21924	down
Os09g0419100	LOC_Os09g25139		5.27082	0.630023	5.73e-05	-2.21499	down
Os05g0171900	LOC_Os05g07940	glyoxalase family protein, putative, expressed	39.8047	7.76121	9.05e-06	-2.21285	down
Os01g0187400	LOC_Os01g09246	glycine-rich protein, putative, expressed	46.2032	8.16639	7.07e-06	-2.20894	down
Os03g0788700	LOC_Os03g57490	fasciclin domain containing protein, expressed	22.8281	7.14287	1.22e-05	-2.20698	down
Os01g0933200	LOC_Os01g70710	heavy metal-associated domain containing protein, expressed	20.1851	5.48723	6.07e-05	-2.19602	down
Os02g0641300	LOC_Os02g42850	MYB family transcription factor, putative, expressed	21.1294	5.5024	1.84e-05	-2.19458	down
Os02g0794500	LOC_Os02g55130	OsSCP10 - Putative Serine Carboxypeptidase homologue, expressed	3.73501	0.65463	0.00118513	-2.19215	down
Os04g0112533			1.29051	0.180978	0.00118513	-2.19215	down
Os02g0268300	LOC_Os02g16830	glutelin, putative, expressed	1641.16	318.403	4.9e-05	-2.19114	down
Os03g0243600	LOC_Os03g14000	acyl CoA binding protein, putative, expressed	8.47052	1.71288	3.61e-05	-2.19059	down
Os03g0250000	LOC_Os03g14590	calcium-binding EF hand family protein, putative, expressed	18.2222	3.06587	2.69e-05	-2.18764	down
Os01g0384450	LOC_Os01g28744	retrotransposon protein, putative, unclassified	20.8352	4.00943	0.00047745	-2.17913	down
Os02g0158900	LOC_Os02g06410	CBS domain containing membrane protein, putative, expressed	22.1751	7.95311	2.32e-05	-2.17279	down
Os03g0558700	LOC_Os03g35920	expressed protein	6.1101	1.70926	0.00443379	-2.17255	down
Os02g0789600	LOC_Os02g54780	CYPRO4, putative, expressed	20.2107	4.59971	1.37e-05	-2.17182	down
Os03g0256800	LOC_Os03g15180	PH domain containing protein, expressed	2.54721	0.436044	0.000904895	-2.17166	down
Os01g0205900	LOC_Os01g10850	peroxidase precursor, putative, expressed	333.209	123.368	1.29e-05	-2.1712	down
Os05g0584200	LOC_Os05g50710	late embryogenesis abundant protein, putative, expressed	92.3379	28.0871	1.08e-05	-2.16518	down
Os03g0407050			29.5222	5.33164	1.26e-05	-2.16155	down
Os02g0626100	LOC_Os02g41650	phenylalanine ammonia-lyase, putative, expressed	830.529	493.786	2.91e-05	-2.16003	down
Os06g0527800	LOC_Os06g33640	CAPIP1, putative, expressed	98.764	18.9444	1.1e-05	-2.16002	down
Os02g0469300	LOC_Os02g27000	ATP-binding region, ATPase-like domain containing protein, expressed	7.80482	1.361	4.39e-05	-2.15807	down
Os01g0169400	LOC_Os01g07480	DUF260 domain containing protein, putative, expressed	4.52903	1.16131	0.00706942	-2.15775	down
Os06g0672400	LOC_Os06g46030	DUF640 domain containing protein, putative, expressed	9.94853	3.19772	0.00050279	-2.1565	down
Os02g0162766			6.4719	1.05973	0.000112382	-2.15272	down
Os01g0217900	LOC_Os01g11900	hhH-GPD superfamily base excision DNA repair protein, expressed	9.82335	2.05494	0.000341595	-2.15157	down
Os02g0611250			4.31574	0.90349	0.00169718	-2.15133	down
Os03g0745600	LOC_Os03g53400	transmembrane BAX inhibitor motif-containing protein, putative, expressed	31.3637	9.44901	3.97e-05	-2.14806	down
Os03g0377700	LOC_Os03g26044	CSLA5 - cellulose synthase-like family A; mannan synthase, expressed	4.34743	0.855994	0.000641861	-2.148	down
Os04g0523100	LOC_Os04g44210	expressed protein	3.17802	0.592401	0.00551028	-2.14491	down
Os06g0326700	LOC_Os06g22080	diacylglycerol O-acyltransferase, putative, expressed	92.6814	19.5421	1.34e-05	-2.14417	down
Os01g0877900	LOC_Os01g65620	expressed protein	11.6212	2.97388	0.00145523	-2.14269	down
Os02g0259900	LOC_Os02g15930	expressed protein	6.10595	1.13309	0.00058027	-2.1415	down
Os02g0777700	LOC_Os02g53740	XI-I, putative, expressed	29.4246	4.93999	1.53e-05	-2.13983	down
Os04g0591100	LOC_Os04g50120	zinc-binding protein, putative, expressed	5.25425	1.23161	0.00241693	-2.13895	down
Os05g0541000	-		15.5765	4.68638	4.18e-05	-2.13569	down
Os07g0642600	LOC_Os07g44820	expressed protein	19.5322	4.96201	2.95e-05	-2.13436	down
Os04g0486950	LOC_Os04g40990	malate synthase, glyoxysomal, putative, expressed	27.8275	10.0394	1.82e-05	-2.13163	down
Os08g0450700	LOC_Os08g34950	chaperonin Cpn60/TCP-1, putative, expressed	29.9194	4.82104	2.01e-05	-2.1298	down
Os06g0561050			41.7764	8.69309	0.000109307	-2.12975	down
Os03g0788500	LOC_Os03g57450	CAMK_CAMK_like.2 - CAMK includes calcium/calmodulin depedent protein kinases, expressed	1.91121	0.482327	0.0088927	-2.12718	down
Os01g0668200	LOC_Os01g47790	transposon protein, putative, unclassified	1.93171	0.385851	0.0088927	-2.12718	down
Os08g0296900	LOC_Os08g20020	octicosapeptide/Phox/Bem1p, putative, expressed	21.3417	3.86044	1.84e-05	-2.12628	down
Os04g0511200	LOC_Os04g43200	caleosin related protein, putative, expressed	39.8732	9.13186	2.77e-05	-2.12437	down
Os01g0796400	LOC_Os01g58380	3-hydroxybutyryl-CoA dehydrogenase, putative, expressed	13.683	2.4297	0.000144972	-2.12191	down
Os01g0911700	LOC_Os01g68370	B3 DNA binding domain containing protein, expressed	27.5335	9.001	2.01e-05	-2.1178	down	3.05894
Os02g0579600	LOC_Os02g36924	OsMADS27 - MADS-box family gene with MIKCc type-box, expressed	8.08943	1.63723	0.00148925	-2.1163	down
Os12g0269200	LOC_Os12g16890	PROLM28 - Prolamin precursor, expressed	12760.7	2620.94	0.000319026	-2.11355	down
Os03g0211400	LOC_Os03g11290	expressed protein	5.21732	0.915764	0.000200283	-2.11261	down
Os11g0151800	LOC_Os11g05410	Ser/Thr protein phosphatase family protein, putative, expressed	18.8402	5.70677	0.000353143	-2.11199	down
Os04g0521800	LOC_Os04g44110	hydrolase, putative, expressed	26.0276	4.94195	3.3e-05	-2.1118	down
Os02g0828200	LOC_Os02g58150	expressed protein	10.9257	3.16319	0.000191299	-2.10949	down
Os07g0620700	-		3.15027	0.474492	0.00243592	-2.10932	down
Os02g0153100	LOC_Os02g05910	phytosulfokine receptor precursor, putative, expressed	1.70119	0.298017	0.00539285	-2.10786	down
Os06g0203800	LOC_Os06g10230	receptor-like protein kinase 5 precursor, putative, expressed	3.59129	0.6761	0.000398229	-2.09989	down
Os10g0422075			7.24902	1.34454	7.33e-05	-2.09971	down
Os07g0563300	LOC_Os07g37610	B3 DNA binding domain containing protein, putative, expressed	49.3294	14.9919	0.00176003	-2.09736	down
Os04g0534500	LOC_Os04g45200	DNA binding protein, putative, expressed	26.6243	4.80313	4.98e-05	-2.09569	down
Os04g0412300	LOC_Os04g33640	glycosyl hydrolases family 17, putative, expressed	19.5733	5.21452	5.31e-05	-2.09354	down
Os01g0581400	LOC_Os01g39970	protein kinase domain containing protein, putative, expressed	4.5169	1.60047	0.000346587	-2.09337	down
Os11g0512600	LOC_Os11g31380	no apical meristem protein, putative	122.463	25.9775	2.78e-05	-2.08966	down
Os04g0126900	-		10.3287	2.89308	0.00852335	-2.08798	down
Os08g0377100	LOC_Os08g28940	OsFBX289 - F-box domain containing protein, expressed	12.4037	2.22546	0.000723907	-2.08772	down
Os08g0457600	LOC_Os08g35620	HD domain containing protein, putative, expressed	7.65171	1.94123	0.000113611	-2.08759	down
Os07g0679500	LOC_Os07g48180	bZIP transcription factor domain containing protein, expressed	20.1033	4.59603	7.42e-05	-2.08756	down
Os03g0158700	LOC_Os03g06290	OsSub27 - Putative Subtilisin homologue, expressed	4.7907	1.22513	0.000212868	-2.08531	down
Os07g0219300			1149.7	248.84	5.04e-05	-2.08281	down
Os04g0469500	LOC_Os04g39420	6-phosphofructokinase 2, putative, expressed	4.11804	0.927218	0.00245049	-2.08273	down
Os02g0783650			106.842	18.8246	3.04e-05	-2.0823	down
Os04g0471400	LOC_Os04g39560	expressed protein	89.9524	19.1834	5.03e-05	-2.07991	down
Os07g0109400	LOC_Os07g01860	expressed protein	12.73	2.80269	3.64e-05	-2.07834	down
Os08g0163600	-		6.50232	2.24155	0.00527483	-2.07545	down
Os03g0168400	LOC_Os03g07220	PPR repeat domain containing protein, putative	29.5687	4.88511	3.33e-05	-2.07196	down
Os01g0508000	LOC_Os01g32364	Os1bglu1 - beta-mannosidase/glucosidase homologue, expressed	40.4025	10.1951	3.58e-05	-2.07039	down
Os03g0268300	LOC_Os03g16140	digalactosyldiacylglycerol synthase, chloroplast precursor, putative, expressed	73.9458	15.6057	3.59e-05	-2.06742	down
Os02g0564700	LOC_Os02g35660	PTF1, putative, expressed	6.82775	1.91323	0.000379987	-2.06607	down
Os12g0514000	LOC_Os12g32940	transporter family protein, putative, expressed	51.8884	16.7398	3.53e-05	-2.06575	down
Os02g0185350			20.3212	5.63827	0.000114784	-2.06527	down
Os03g0654700	LOC_Os03g45210	2-aminoethanethiol dioxygenase, putative, expressed	742.316	253.172	0.000136426	-2.06399	down
Os03g0128700	LOC_Os03g03660	CAMK_CAMK_like.17 - CAMK includes calcium/calmodulin depedent protein kinases, expressed	30.0067	5.81268	3.62e-05	-2.06306	down
Os08g0290700	LOC_Os08g19420	O-methyltransferase, putative, expressed	66.077	12.3268	3.83e-05	-2.06053	down
Os12g0225200	LOC_Os12g12370	outer envelope protein, putative, expressed	12.5356	1.86582	6.4e-05	-2.05956	down
Os10g0390600	LOC_Os10g25140	aminotransferase, classes I and II, domain containing protein, expressed	20.228	4.18983	6.9e-05	-2.05812	down
Os03g0711250			8.37275	1.86381	0.000138825	-2.05436	down
Os03g0287800	LOC_Os03g17850	glycosyltransferase family 43 protein, putative, expressed	7.79904	3.02557	0.00157556	-2.05036	down
Os01g0761600			4.09496	1.3767	0.00515898	-2.04686	down
Os07g0680800			4.08933	0.823245	0.00515898	-2.04686	down
Os04g0182200	LOC_Os04g10350	1-aminocyclopropane-1-carboxylate oxidase homolog 2, putative, expressed	7.18574	1.95253	0.00122312	-2.04599	down
Os07g0645500	LOC_Os07g45100	endonuclease/exonuclease/phosphatase family domain containing protein, expressed	15.8652	5.17322	0.0001384	-2.04506	down
Os01g0718000	LOC_Os01g52030	zinc finger A20 and AN1 domain-containing stress-associated protein, putative, expressed	16.707	5.24115	0.00108965	-2.04408	down
Os01g0658800			11.4508	2.34559	0.00420408	-2.04391	down
Os01g0309100	LOC_Os01g20780	anther-specific protein SF18 precursor, putative, expressed	133.758	44.1566	4.75e-05	-2.04105	down
Os01g0734200	LOC_Os01g53294	respiratory burst oxidase protein B, putative, expressed	9.40355	3.51747	0.00247011	-2.03695	down
Os05g0438800	LOC_Os05g36290	actin, putative, expressed	167.99	33.5608	7.76e-05	-2.03532	down
Os01g0273800	LOC_Os01g16714	flavin monooxygenase, putative, expressed	71.8959	27.3131	5.11e-05	-2.03454	down
Os06g0301300	LOC_Os06g19730	HEAT repeat family protein, putative, expressed	21.7976	3.85641	6.77e-05	-2.03322	down
Os10g0510050			15.2872	3.31052	0.000381051	-2.02861	down
Os05g0573800	LOC_Os05g49810	armadillo/beta-catenin-like repeat containing protein	8.28361	2.94658	0.00111601	-2.02806	down
Os01g0720400	LOC_Os01g52230	phosphoethanolamine/phosphocholine phosphatase, putative, expressed	6.17379	2.09903	0.00785394	-2.02454	down
Os01g0961200	LOC_Os01g73040	CBS domain-containing protein, putative, expressed	2.69721	0.511331	0.00785394	-2.02454	down
Os05g0576800	LOC_Os05g50120	CGMC_MAPKCMGC_2.3 - CGMC includes CDA, MAPK, GSK3, and CLKC kinases, expressed	11.5564	2.47625	0.000147204	-2.02322	down
Os04g0311400	LOC_Os04g24600	cysteine proteinase 1 precursor, putative, expressed	4.52814	1.35132	0.00624243	-2.02289	down
Os12g0478200			34.51	9.28785	0.000588735	-2.02191	down
Os01g0192600	LOC_Os01g09670	pollen-specific protein SF21, putative, expressed	25.8346	5.42046	8.91e-05	-2.01418	down
Os03g0301700	LOC_Os03g18970	protein phosphotase protein, putative, expressed	16.5585	3.91992	0.000104109	-2.01218	down
Os07g0134000	LOC_Os07g04180	amino acid transporter, putative, expressed	16.2357	5.15108	0.000182949	-2.00567	down
Os03g0622500	LOC_Os03g42464	expressed protein	8.56587	1.36736	0.000144137	-2.00479	down
Os09g0524800	LOC_Os09g35630	BAG domain-containing protein, putative, expressed	26.774	9.55406	0.000102486	-2.00346	down
Os03g0112101			15.775	3.10248	0.00026855	-1.99956	down
Os08g0150700	LOC_Os08g05480	OsFBX261 - F-box domain containing protein, expressed	16.7568	6.40373	0.000346708	-1.9995	down
Os04g0656800	LOC_Os04g56180	peroxidase precursor, putative, expressed	10.9203	4.12074	0.000954817	-1.99924	down
Os02g0732200	LOC_Os02g49950	spotted leaf 11, putative, expressed	4.11852	0.829682	0.00145708	-1.99911	down
Os03g0158800	-		8.76703	3.19341	0.00214536	-1.99899	down
Os12g0594200	LOC_Os12g40279	protein kinase domain containing protein, expressed	2.32177	0.350773	0.00494002	-1.99869	down
Os04g0389800	LOC_Os04g32010	thiamine pyrophosphate enzyme, C-terminal TPP binding domain containing protein, expressed	2.91446	1.16222	0.00755572	-1.99851	down
Os02g0768750			16.2345	3.31687	9.68e-05	-1.99672	down
Os01g0786900	LOC_Os01g57710	membrane protein, putative, expressed	11.8318	2.27829	0.00011145	-1.99608	down
Os09g0407950			9.14458	1.71205	0.000155257	-1.99473	down
Os07g0153400	LOC_Os07g05880	OsFBK18 - F-box domain and kelch repeat containing protein, expressed	13.4084	2.83969	0.000251473	-1.98659	down
Os08g0156600	LOC_Os08g06010	transporter, major facilitator family, putative, expressed	24.0461	4.76716	0.00011615	-1.98621	down
Os09g0376800	LOC_Os09g20990	trehalose-6-phosphate synthase, putative, expressed	12.1171	2.24796	0.000300721	-1.98526	down
Os01g0863300	LOC_Os01g64360	MYB family transcription factor, putative, expressed	21.5271	6.79144	0.000311664	-1.97848	down
Os03g0775700	LOC_Os03g56430	expressed protein	13.9402	3.07273	0.000122784	-1.97742	down
Os01g0132500	LOC_Os01g04100	expressed protein	6.48633	2.00506	0.00589158	-1.97689	down
Os02g0732250			15.2287	2.98064	0.00100078	-1.97558	down
Os09g0256700	LOC_Os09g08280	expressed protein	12.5537	3.36366	0.00728094	-1.97541	down
Os07g0571500	LOC_Os07g38380	transmembrane protein 49, putative, expressed	7.34718	1.37171	0.00134533	-1.9729	down
Os04g0573200	LOC_Os04g48410	copper chaperone for superoxide dismutase, putative, expressed	47.9418	15.0857	0.000115137	-1.96841	down
Os05g0163250			7.07814	1.51402	0.000796668	-1.96782	down
Os06g0660800	LOC_Os06g45020	STRUBBELIG-RECEPTOR FAMILY 3 precursor, putative, expressed	20.1149	4.38133	0.000796668	-1.96782	down
Os11g0536800	LOC_Os11g33090	amidase, putative, expressed	8.08748	2.35895	0.00102302	-1.96474	down
Os10g0556600	LOC_Os10g40750		25.1973	4.68159	0.000377131	-1.96353	down
Os06g0698748	LOC_Os06g48500	expressed protein	12.7642	3.73865	0.000432073	-1.96121	down
Os02g0514326			2.87934	0.581025	0.00474252	-1.95967	down
Os05g0593550			4.1316	0.767426	0.00474252	-1.95967	down
Os03g0192800	LOC_Os03g09260	ubiquitin carboxyl-terminal hydrolase 26, putative, expressed	5.94145	1.37546	0.00573361	-1.95736	down
Os08g0400300	LOC_Os08g30930	expressed protein	22.3882	4.40429	0.000151268	-1.95503	down
Os01g0154000	LOC_Os01g06080	conserved hypothetical protein	11.6244	3.88792	0.00217847	-1.95458	down
Os12g0156200	LOC_Os12g06010	retrotransposon protein, putative, unclassified, expressed	1.13117	0.230994	0.00217847	-1.95458	down
Os01g0601700	LOC_Os01g41780	expressed protein	2.22908	0.40086	0.00874815	-1.95183	down
Os09g0449400	LOC_Os09g27650	ZOS9-14 - C2H2 zinc finger protein, expressed	12.6758	4.61607	0.000282176	-1.95014	down
Os12g0147200	LOC_Os12g05210	expressed protein	47.2587	17.9885	0.000248946	-1.9499	down
Os04g0516600	LOC_Os04g43650	L-allo-threonine aldolase, putative, expressed	18.9909	4.57914	0.000308552	-1.94775	down
Os03g0808100	LOC_Os03g59340	CESA2 - cellulose synthase, expressed	60.3094	16.3901	0.000181337	-1.94679	down
Os03g0803800	LOC_Os03g58910	expressed protein	5.40739	1.12026	0.00193448	-1.94405	down
Os02g0182200			13.2601	2.63487	0.000318208	-1.94279	down
Os06g0163200	LOC_Os06g06770	OsPOP11 - Putative Prolyl Oligopeptidase homologue, expressed	15.0171	3.20802	0.000496532	-1.94027	down
Os01g0121000			36.601	14.0427	0.000390615	-1.93681	down
Os06g0700601			8.29454	1.84558	0.00679602	-1.9362	down
Os10g0359200	LOC_Os10g21540	DUF677 domain containing protein, putative	5.11131	1.89082	0.00679602	-1.9362	down
Os02g0718600	LOC_Os02g48710	expressed protein	108.034	33.0115	0.000200626	-1.93592	down
Os07g0188800	LOC_Os07g09060	aldehyde dehydrogenase, putative, expressed	304.85	85.6117	0.000458743	-1.93308	down
Os01g0113200	LOC_Os01g02290	Ser/Thr receptor-like kinase, putative, expressed	4.49196	0.919723	0.0045676	-1.92741	down
Os02g0755400	LOC_Os02g51890	RNA recognition motif containing protein, putative, expressed	2.92376	0.590717	0.00285216	-1.9241	down
Os07g0584900	LOC_Os07g39590	spotted leaf 11, putative, expressed	74.6466	31.8333	0.000196773	-1.92283	down
Os01g0842200	LOC_Os01g62460	ZOS1-16 - C2H2 zinc finger protein, expressed	6.34171	1.34117	0.000644594	-1.92183	down
Os12g0183100	LOC_Os12g08260	dehydrogenase E1 component domain containing protein, expressed	37.7462	10.2118	0.000202103	-1.92168	down
Os03g0429800	LOC_Os03g31550	aldehyde oxidase, putative, expressed	48.7927	12.7114	0.00021075	-1.92107	down
Os05g0500950			3.98981	1.53532	0.00658265	-1.91942	down
Os04g0439100	LOC_Os04g35840	T-complex protein 11, putative, expressed	9.19677	2.17882	0.000391526	-1.91743	down
Os07g0614000	LOC_Os07g42250	strictosidine synthase, putative, expressed	35.8815	12.0805	0.000249353	-1.90721	down
Os07g0570550	LOC_Os07g38290	plastocyanin-like domain containing protein, putative, expressed	92.1536	30.1918	0.000757093	-1.90577	down
Os09g0425500	LOC_Os09g25720	glycine-rich cell wall structural protein 2 precursor, putative, expressed	40.1906	10.9102	0.000757093	-1.90577	down
Os10g0572500	LOC_Os10g42196	expressed protein	6.16054	1.37074	0.000891699	-1.90567	down
Os03g0654400	LOC_Os03g45170	amino acid permease, putative, expressed	6.68675	1.36066	0.00108087	-1.90554	down
Os07g0107366	-		176.555	64.9082	0.000287208	-1.89993	down
Os01g0916950			7.23441	1.50612	0.000774174	-1.89985	down
Os01g0840300	LOC_Os01g62310	homeobox domain containing protein, expressed	254.473	74.0117	0.00222162	-1.89859	down
Os04g0510200	LOC_Os04g43130	transcriptional corepressor LEUNIG, putative, expressed	10.0679	2.37403	0.00137736	-1.89754	down
Os07g0249900	LOC_Os07g14610	IAA-amino acid hydrolase ILR1-like 6 precursor, putative, expressed	64.2525	22.5275	0.000350314	-1.89421	down
Os01g0192101			26.283	10.6068	0.000307225	-1.89401	down
Os01g0290800	-		13.1135	2.61717	0.000515187	-1.89304	down
Os07g0203800	-		11.9481	2.70962	0.00373765	-1.89297	down
Os02g0809500	LOC_Os02g56500	expressed protein	18.0178	3.73804	0.000335301	-1.89098	down
Os08g0206700	LOC_Os08g10590	expressed protein	8.9381	1.92625	0.000991053	-1.89054	down
Os08g0316900	LOC_Os08g22604	hypothetical protein	38.2865	11.6948	0.000587945	-1.89034	down
Os04g0483200	LOC_Os04g40700	steroid nuclear receptor, ligand-binding, putative, expressed	8.71296	1.83862	0.000686575	-1.88715	down
Os06g0690700	LOC_Os06g47550	cadmium/zinc-transporting ATPase, putative, expressed	28.7487	8.15527	0.000293516	-1.88532	down
Os01g0658700	LOC_Os01g46950	aldose 1-epimerase, putative, expressed	9.35665	2.41585	0.000964555	-1.88134	down
Os01g0226200	LOC_Os01g12640	expressed protein	11.3728	4.88644	0.00183199	-1.88015	down
Os05g0143500	LOC_Os05g05160	CGMC_MAPKCGMC_2.1 - CGMC includes CDA, MAPK, GSK3, and CLKC kinases, expressed	33.2532	8.39171	0.000367682	-1.87847	down
Os05g0464001			13.2788	2.50705	0.00914318	-1.87801	down
Os05g0531200	LOC_Os05g45460	POEI52 - Pollen Ole e I allergen and extensin family protein precursor, expressed	13.5572	4.38296	0.00320251	-1.87686	down
Os01g0751600	LOC_Os01g54810	lipase, putative, expressed	24.8524	6.5638	0.000376389	-1.87503	down
Os02g0608550			95.1756	35.9959	0.000360801	-1.87128	down
Os03g0329500	LOC_Os03g21210	endoglucanase, putative, expressed	58.6812	15.7741	0.000393684	-1.86914	down
Os02g0224100	LOC_Os02g13100	protein phosphatase 2C, putative, expressed	11.7678	4.01832	0.000747403	-1.86907	down
Os01g0656250			10.3134	2.85726	0.0058869	-1.8658	down
Os05g0100500	LOC_Os05g01020	transcriptional repressor, putative, expressed	18.4293	5.5025	0.000773749	-1.85539	down
Os01g0218900	LOC_Os01g11960	histone-lysine N-methyltransferase ATX5, putative, expressed	7.70644	1.9902	0.00124797	-1.8514	down
Os05g0111300	LOC_Os05g02070	expressed protein	1031.9	273.147	0.00114494	-1.85062	down
Os03g0266300	LOC_Os03g15960	hsp20/alpha crystallin family protein, putative, expressed	128.932	48.3975	0.000444971	-1.84933	down
Os03g0625700	LOC_Os03g42750	roothairless 1, putative, expressed	11.459	2.59156	0.00411049	-1.8482	down
Os03g0116800	LOC_Os03g02560	cyclin-like F-box, putative, expressed	36.0691	9.93724	0.000493834	-1.84678	down
Os07g0573200	LOC_Os07g38570	expressed protein	37.1046	14.7245	0.00120533	-1.845	down
Os07g0669800	LOC_Os07g47360	CW-type Zinc Finger, putative, expressed	6.72506	1.54731	0.000753801	-1.84481	down
Os07g0160800			53.7751	22.8499	0.000473771	-1.84325	down
Os01g0719100	LOC_Os01g52110	RING finger and CHY zinc finger domain-containing protein 1, putative, expressed	190.801	34.2479	0.000812393	-1.84275	down
Os08g0189100	LOC_Os08g08960	Cupin domain containing protein, expressed	669.343	176.077	0.00102443	-1.84198	down
Os03g0704700	LOC_Os03g49770	oxysterol-binding protein, putative, expressed	31.0629	7.09148	0.000493301	-1.83864	down
Os10g0560500	LOC_Os10g41120	expressed protein	12.8339	3.5032	0.00660877	-1.83805	down
Os10g0438300	LOC_Os10g30210	expressed protein	39.3178	15.9201	0.000570561	-1.83537	down
Os02g0770100	LOC_Os02g53070	HYS1, putative, expressed	8.49929	1.67373	0.00138652	-1.83381	down
Os06g0113150			27.8487	6.4963	0.000624999	-1.83357	down
Os01g0125600	LOC_Os01g03490	heavy-metal-associated domain-containing protein, putative, expressed	5.59236	1.6008	0.00983978	-1.83269	down
Os12g0239200	LOC_Os12g13670	expressed protein	4.65943	1.00763	0.00125734	-1.83189	down
Os01g0629900	LOC_Os01g43910	CGMC_MAPKCMGC_2.4 - CGMC includes CDA, MAPK, GSK3, and CLKC kinases, expressed	40.7634	12.0888	0.000560579	-1.82926	down
Os03g0192750			428.407	118.328	0.0010547	-1.82811	down
Os02g0831600	LOC_Os02g58490	PINHEAD, putative, expressed	18.3836	4.34389	0.00057158	-1.82592	down
Os03g0107400	LOC_Os03g01710	expressed protein	8.55038	1.9045	0.000886623	-1.82489	down
Os06g0163000	LOC_Os06g06760	protein kinase, putative, expressed	4.08484	0.827742	0.00397278	-1.82448	down
Os03g0775200	LOC_Os03g56380	methyltransferase, putative, expressed	10.9004	2.73146	0.000773546	-1.82188	down
Os01g0124700	-		13.1696	4.24397	0.00760239	-1.82091	down
Os02g0809800	LOC_Os02g56510	phosphate transporter 1, putative, expressed	3.61739	0.99086	0.0052791	-1.81896	down
Os05g0582450			6.0981	1.28379	0.0045223	-1.81818	down
Os02g0690200	LOC_Os02g46480	expressed protein	38.9384	10.7511	0.00161918	-1.81775	down
Os01g0925400	LOC_Os01g70110	No apical meristem protein, putative, expressed	140.717	64.658	0.000660943	-1.81598	down
Os07g0560300	LOC_Os07g37350	armadillo/beta-catenin repeat family protein, putative, expressed	11.8672	5.35625	0.00113875	-1.81526	down
Os02g0101750			25.3382	5.65607	0.000822682	-1.81518	down
Os04g0553500	LOC_Os04g46740	pectinesterase, putative, expressed	16.9623	5.57384	0.00213407	-1.81472	down
Os05g0266900	LOC_Os05g18274	expressed protein	6.07371	1.27195	0.00737066	-1.81207	down
Os05g0477900	LOC_Os05g40010	LTPL17 - Protease inhibitor/seed storage/LTP family protein precursor, expressed	317.318	119.898	0.000729703	-1.80703	down
Os04g0526600	LOC_Os04g44470	KUN1 - Kunitz-type trypsin inhibitor precursor, expressed	902.908	371.97	0.00236796	-1.80697	down
Os04g0409200	LOC_Os04g33460	1,4-alpha-glucan-branching enzyme 2, chloroplast precursor, putative, expressed	53.4929	12.6273	0.000830852	-1.80651	down
Os11g0177400	LOC_Os11g07600	ABC-2 type transporter domain containing protein, expressed	8.31654	3.61435	0.00440453	-1.80453	down
Os10g0550066			39.4343	8.30151	0.000836945	-1.80286	down
Os06g0498150	LOC_Os06g30280	expressed protein	102.792	29.0377	0.00233838	-1.80072	down
Os06g0668250			80.9646	19.6103	0.000754312	-1.80013	down
Os12g0586100	LOC_Os12g39630	CAMK_CAMK_like.49 - CAMK includes calcium/calmodulin depedent protein kinases, expressed	8.27822	2.27273	0.00277801	-1.80007	down
Os07g0222000	LOC_Os07g12080	LTPL169 - Protease inhibitor/seed storage/LTP family protein precursor, expressed	518.713	209.426	0.00116979	-1.79949	down
Os12g0554100	LOC_Os12g36750	expressed protein	4.94266	1.18312	0.00340725	-1.79927	down
Os01g0757600	LOC_Os01g55280	expressed protein	57.2387	21.2733	0.000810042	-1.79889	down
Os06g0527100	LOC_Os06g33570	cyclic nucleotide-gated ion channel 1, putative, expressed	4.77489	0.977812	0.00382865	-1.79881	down
Os09g0525400	LOC_Os09g35690	zinc RING finger protein, putative, expressed	10.6008	2.19619	0.00435155	-1.79828	down
Os02g0697700	LOC_Os02g47000	expressed protein	14.2585	4.11114	0.0058561	-1.79701	down
Os02g0530100	LOC_Os02g32814	heavy metal-associated domain containing protein, expressed	59.6491	18.6215	0.00100069	-1.79548	down
Os12g0572800	LOC_Os12g38460	RNA recognition motif family protein	6.82184	1.78917	0.00144055	-1.79337	down
Os04g0674000	LOC_Os04g57760	expressed protein	27.427	10.6101	0.00112212	-1.79179	down
Os03g0183850			7.78262	1.69989	0.00219954	-1.78884	down
Os01g0850000	LOC_Os01g63050	expressed protein	22.3594	8.9974	0.00122531	-1.78824	down
Os03g0171900	LOC_Os03g07570	aminotransferase, putative, expressed	216.344	54.3219	0.00233033	-1.78377	down
Os01g0644000	LOC_Os01g45640	tat pathway signal sequence family protein, expressed	75.7358	21.8211	0.00120889	-1.78262	down
Os05g0106700	LOC_Os05g01610	FYVE zinc finger domain containing protein	10.2326	2.26813	0.00127125	-1.78143	down
Os04g0276200	LOC_Os04g20774	pumilio-family RNA binding repeat containing protein, expressed	34.5634	7.44775	0.000938817	-1.78074	down
Os01g0253900	LOC_Os01g15000	lipase, putative, expressed	7.11687	2.23521	0.00238109	-1.78042	down
Os07g0645000	LOC_Os07g45060	uncharacterized GPI-anchored protein At5g19240 precursor, putative, expressed	51.3812	12.4403	0.00111103	-1.78014	down
Os08g0490600	LOC_Os08g38270	fasciclin domain containing protein, expressed	275.599	121.681	0.00115027	-1.77994	down
Os12g0620733			6.13282	1.71787	0.00256585	-1.77927	down
Os01g0884350			36.1687	11.8936	0.003035	-1.77668	down
Os01g0180050			111.858	44.2941	0.00105344	-1.77522	down
Os06g0553100	LOC_Os06g35960	HSF-type DNA-binding domain containing protein, expressed	13.11	4.04883	0.00768985	-1.77396	down
Os08g0414300	LOC_Os08g31940	expressed protein	6.20482	1.44061	0.00768985	-1.77396	down
Os03g0685700	LOC_Os03g48100	expressed protein	5.84261	1.18898	0.00369715	-1.77355	down
Os09g0568050			8.7512	2.1111	0.00303144	-1.77265	down
Os01g0626100	LOC_Os01g43630	adaptin, putative, expressed	9.23623	1.74231	0.00175333	-1.77158	down
Os01g0934100	LOC_Os01g70790	SRC2 protein, putative, expressed	16.7519	8.31316	0.00278553	-1.77043	down
Os01g0891350			40.0381	10.8119	0.00124635	-1.7695	down
Os05g0102600	LOC_Os05g01230	zinc finger, C3HC4 type domain containing protein, expressed	69.4356	18.8809	0.00162494	-1.76937	down
Os01g0954500	LOC_Os01g72490	LRP1, putative, expressed	12.2453	5.08249	0.00258411	-1.76847	down
Os08g0161500	LOC_Os08g06420	abhydrolase domain-containing protein FAM108C1, putative, expressed	205.538	57.2631	0.00244067	-1.76559	down
Os04g0555600	LOC_Os04g46900		3.86019	0.831413	0.00330601	-1.76317	down
Os07g0173300	LOC_Os07g07690	PHD-finger domain containing protein, expressed	4.96186	1.41687	0.00728268	-1.76198	down
Os10g0565300	LOC_Os10g41560	expressed protein	79.4653	17.1206	0.00204072	-1.757	down
Os12g0621900	LOC_Os12g42730	mov34/MPN/PAD-1 family protein, expressed	66.7207	17.8254	0.00140176	-1.75488	down
Os08g0243500	LOC_Os08g14570	NADPH reductase, putative, expressed	6.69578	1.6754	0.00595498	-1.75481	down
Os02g0819450			56.2018	13.9028	0.00140732	-1.75159	down
Os07g0176400	LOC_Os07g07990	uncharacterized protein At4g06744 precursor, putative, expressed	15.2923	5.90633	0.00327255	-1.7462	down
Os03g0606333			34.4786	9.26563	0.00155147	-1.74531	down
Os03g0750000	LOC_Os03g53900	universal stress protein domain containing protein, putative, expressed	356.98	124.372	0.00300241	-1.74486	down
Os02g0710500	LOC_Os02g48080	cysteine-rich receptor-like protein kinase 7 precursor, putative, expressed	5.8888	2.02674	0.00988434	-1.74316	down
Os04g0486900	LOC_Os04g40980	Divergent PAP2 family domain containing protein, expressed	14.2234	3.58906	0.00988434	-1.74316	down
Os02g0802700	LOC_Os02g55910	monogalactosyldiacylglycerol synthase, putative, expressed	6.11552	1.42742	0.00797932	-1.74256	down
Os05g0331532			1580.49	418.943	0.00401541	-1.74239	down
Os01g0286200	-		5.69199	2.06175	0.00355435	-1.74049	down
Os08g0452100	LOC_Os08g35090	OsSub56 - Putative Subtilisin homologue, expressed	9.47568	4.54837	0.00228437	-1.73943	down
Os02g0175100	LOC_Os02g07840	bZIP transcription factor domain containing protein, expressed	19.2168	7.38418	0.00252342	-1.73739	down
Os08g0160500	LOC_Os08g06380	CSLF6 - cellulose synthase-like family F; beta1,3;1,4 glucan synthase, expressed	28.7228	7.92189	0.00148989	-1.7364	down
Os03g0244200	LOC_Os03g14050	thaumatin-like protein 1 precursor, putative, expressed	11.4214	4.79864	0.00429016	-1.73435	down
Os06g0159600	LOC_Os06g06470	U-box domain containing heat shock protein, putative, expressed	31.8989	9.53453	0.00159777	-1.73206	down
Os02g0553802			10.6059	2.5969	0.00174275	-1.73199	down
Os08g0157000	LOC_Os08g06060	CGMC_MAPKCMGC_2_ERK.13 - CGMC includes CDA, MAPK, GSK3, and CLKC kinases, expressed	27.0668	7.40208	0.00170705	-1.73006	down
Os08g0521600	LOC_Os08g41030	AP2 domain containing protein, expressed	254.402	108.657	0.00216029	-1.72934	down
Os02g0161900	LOC_Os02g06640	ubiquitin family protein, putative, expressed	744.211	274.228	0.00977393	-1.72682	down
Os08g0397900	LOC_Os08g30730	holocarboxylase synthetase, putative, expressed	24.3496	7.22555	0.00304009	-1.72549	down
Os07g0573800	LOC_Os07g38620	pyridoxamine 5'-phosphate oxidase family protein, putative, expressed	53.8218	13.8999	0.00168435	-1.72422	down
Os01g0343300	LOC_Os01g24070	GATA zinc finger domain containing protein, expressed	15.6466	4.10428	0.00464006	-1.7217	down
Os04g0476650			19.7907	5.54021	0.00275219	-1.71709	down
Os03g0109450			6.81131	1.72389	0.00456711	-1.71622	down
Os06g0602800	LOC_Os06g40060	glycosyltransferase family protein, putative, expressed	30.154	7.51763	0.00244893	-1.71621	down
Os03g0719900	LOC_Os03g51050	peptide transporter PTR2, putative, expressed	14.862	3.5025	0.00231934	-1.71483	down
Os03g0596800	LOC_Os03g40000	expressed protein	37.731	15.1667	0.00192475	-1.71285	down
Os03g0238600	LOC_Os03g13540	Ser/Thr protein phosphatase family protein, putative, expressed	69.8943	18.6767	0.00208173	-1.71246	down
Os03g0232800	LOC_Os03g13030	lecithin cholesterol acyltransferase, putative, expressed	36.7534	16.6677	0.00199314	-1.71044	down
Os01g0738300	LOC_Os01g53640	retrotransposon protein, putative, unclassified, expressed	18.3559	5.74716	0.00204402	-1.70696	down
Os06g0561000	LOC_Os06g36560	inositol oxygenase, putative, expressed	19.7914	6.83363	0.00295872	-1.70307	down
Os02g0290500	LOC_Os02g18840	phosphatidylinositol 3- and 4-kinase family protein, putative, expressed	6.18003	1.69573	0.00751472	-1.70285	down
Os02g0671200	LOC_Os02g45000	expressed protein	26.0251	11.8945	0.00265098	-1.70271	down
Os10g0492000	LOC_Os10g35010	ATTIC110/TIC110, putative, expressed	98.6844	23.8862	0.00302249	-1.70248	down
Os07g0147800	LOC_Os07g05390	expressed protein	4.99007	1.1182	0.00894566	-1.69986	down
Os04g0409900	LOC_Os04g33490	neutral/alkaline invertase, putative, expressed	30.5305	8.97532	0.00218846	-1.69982	down
Os05g0579050			13.0776	3.51326	0.00435131	-1.69808	down
Os01g0273850			108.026	40.6031	0.00256516	-1.69803	down
Os07g0694000	LOC_Os07g49330	phospholipase C, putative, expressed	16.2927	6.0131	0.00251897	-1.69434	down
Os03g0275100	LOC_Os03g16760	protein phosphatase 2C, putative, expressed	22.9209	9.92198	0.00232205	-1.69388	down
Os05g0102500	LOC_Os05g01210	expressed protein	35.103	9.83722	0.00274852	-1.69333	down
Os11g0137300	LOC_Os11g04220	HEAT repeat family protein, putative, expressed	5.06754	1.15755	0.00528335	-1.69332	down
Os06g0612800	LOC_Os06g41010	zinc finger A20 and AN1 domain-containing stress-associated protein, putative, expressed	934.168	268.395	0.00943588	-1.69172	down
Os05g0224900			7.11715	2.06485	0.00523542	-1.69125	down
Os09g0438000	LOC_Os09g26660	ferric reductase, putative, expressed	11.8447	4.71332	0.00254136	-1.68894	down
Os01g0552300	LOC_Os01g37130	protein phosphatase 2C, putative, expressed	8.57138	2.52054	0.00994866	-1.687	down
Os05g0113400	LOC_Os05g02250	expressed protein	40.313	9.30246	0.00270712	-1.68446	down
Os05g0477200	LOC_Os05g39950	DUF623 domain containing protein, expressed	77.9526	35.1286	0.00334482	-1.67501	down
Os02g0817700	LOC_Os02g57260	3-ketoacyl-CoA thiolase, peroxisomal precursor, putative, expressed	26.4471	7.1436	0.00279978	-1.67468	down
Os12g0607000	LOC_Os12g41390	homocysteine S-methyltransferase protein, putative, expressed	180.629	48.8626	0.00580001	-1.67423	down
Os11g0296500	LOC_Os11g19100	retrotransposon protein, putative, unclassified	4.13688	0.898056	0.00700975	-1.67119	down
Os04g0579200	LOC_Os04g49000	zinc finger, C3HC4 type domain containing protein, expressed	27.9769	12.9374	0.00443329	-1.67076	down
Os04g0352400	LOC_Os04g28420	peptidyl-prolyl isomerase, putative, expressed	41.5559	12.6201	0.00335149	-1.67029	down
Os02g0621300	LOC_Os02g40784	WAX2, putative, expressed	6.76355	1.71792	0.00599586	-1.67025	down
Os10g0544500	LOC_Os10g39760	WD domain, G-beta repeat domain containing protein, expressed	48.8302	12.8161	0.00304563	-1.66867	down
Os07g0155600	LOC_Os07g06130	ethylene-insensitive protein, putative, expressed	4.40508	1.13945	0.00522345	-1.6668	down
Os04g0475600	LOC_Os04g39980	gibberellin 20 oxidase 2, putative, expressed	33.1482	16.363	0.00307947	-1.66596	down
Os03g0762400	LOC_Os03g55420	peroxidase precursor, putative, expressed	44.9063	22.4655	0.00309541	-1.66481	down
Os01g0911300	LOC_Os01g68330	antigen peptide transporter-like 1, chloroplast precursor, putative, expressed	19.5328	4.45198	0.00390843	-1.6639	down
Os03g0407000	LOC_Os03g29350	von Willebrand factor type A domain containing protein, expressed	16.9574	4.40477	0.00513185	-1.66305	down
Os05g0415700	LOC_Os05g34320	beta-hexosaminidase precursor, putative, expressed	24.6066	6.58177	0.00315359	-1.663	down
Os10g0365800	LOC_Os10g22100	expressed protein	15.6861	5.54314	0.00353025	-1.6623	down
Os06g0725000	LOC_Os06g50930	rhodanese-like domain containing protein, putative, expressed	21.5056	6.34294	0.0056758	-1.66176	down
Os01g0393200	LOC_Os01g29850	hypothetical protein	529.68	182.571	0.00462699	-1.66094	down
Os04g0450400	LOC_Os04g37740	zinc finger, C3HC4 type domain containing protein, expressed	15.4288	7.86923	0.00551285	-1.65698	down
Os08g0484633			51.4111	12.3358	0.00337107	-1.6569	down
Os12g0151000	LOC_Os12g05540	Ser/Thr protein phosphatase family protein, putative, expressed	10.5253	5.08732	0.00879147	-1.65612	down
Os02g0626400			35.7839	16.5056	0.00345202	-1.65384	down
Os02g0830801			7.17944	1.72296	0.00598253	-1.65175	down
Os10g0559700	LOC_Os10g41030	agenet domain containing protein, putative, expressed	18.1218	4.49125	0.00365485	-1.65114	down
Os04g0476800	LOC_Os04g40090	zinc finger, ZZ type family protein, expressed	62.5756	16.4967	0.00582103	-1.6476	down
Os01g0667700	LOC_Os01g47740	zinc finger, C3HC4 type domain containing protein, expressed	33.8264	7.86236	0.00376044	-1.64668	down
Os03g0719800	LOC_Os03g51030	phytochrome A, putative, expressed	18.2948	4.5062	0.00381446	-1.64648	down
Os05g0569400	LOC_Os05g49430	aldose 1-epimerase, putative, expressed	22.1446	5.33088	0.00394607	-1.64592	down
Os03g0218300	LOC_Os03g11890	potyvirus VPg interacting protein, putative, expressed	8.36321	2.66847	0.00572848	-1.64587	down
Os05g0440150			46.7958	15.2474	0.00418099	-1.6435	down
Os09g0525900	LOC_Os09g35730	OsRhmbd16 - Putative Rhomboid homologue, expressed	75.3853	21.6407	0.00434425	-1.64058	down
Os03g0736700	LOC_Os03g52670	GRAM domain containing protein, expressed	42.735	18.5996	0.00412666	-1.6403	down
Os03g0245800	LOC_Os03g14180	hsp20/alpha crystallin family protein, putative, expressed	31.8356	14.5543	0.00451551	-1.63999	down
Os02g0148100	LOC_Os02g05480	CGMC_MAPKCMGC_2_SLT2y_ERK.1 - CGMC includes CDA, MAPK, GSK3, and CLKC kinases, expressed	24.9804	6.49159	0.00435327	-1.63928	down
Os05g0447250			19.8309	7.87233	0.00451942	-1.6379	down
Os04g0578833			23.9921	11.0999	0.0042632	-1.63741	down
Os07g0557100	LOC_Os07g37100	nucleoside transporter, putative, expressed	94.7028	25.9764	0.00548585	-1.63674	down
Os10g0561900	LOC_Os10g41240	dual specificity protein phosphatase, putative, expressed	48.1623	14.9057	0.00415435	-1.63524	down
Os10g0188275			13.4942	3.83897	0.00496568	-1.63406	down
Os05g0517500	LOC_Os05g44130	gamma-glutamyl hydrolase precursor, putative, expressed	188.472	54.6443	0.00606992	-1.63157	down
Os03g0762450			101.473	41.0856	0.00486105	-1.62806	down
Os02g0508100	LOC_Os02g30470	expressed protein	233.099	90.62	0.00547388	-1.61801	down
Os01g0960500	LOC_Os01g73000	copine, putative, expressed	26.5803	6.89519	0.00527211	-1.61103	down
Os01g0748600	LOC_Os01g54480	serine/threonine protein kinase, putative, expressed	28.5081	8.12286	0.00530614	-1.61024	down
Os04g0580300	LOC_Os04g49110	GRAS family transcription factor domain containing protein, expressed	10.582	5.2818	0.00754222	-1.60942	down
Os06g0503400	LOC_Os06g30750	reticulon domain containing protein, putative, expressed	139.296	45.2438	0.00760388	-1.60895	down
Os11g0508600	LOC_Os11g31190	nodulin MtN3 family protein, putative, expressed	44.9756	18.0447	0.00541564	-1.60833	down
Os05g0428700	LOC_Os05g35410	potassium channel AKT2/3, putative, expressed	16.7733	7.43629	0.00616459	-1.60733	down
Os07g0252400	LOC_Os07g14850	CESA6 - cellulose synthase, expressed	25.1314	10.4645	0.00557943	-1.60687	down
Os07g0521600	LOC_Os07g33730	NB-ARC domain containing protein, expressed	4.58403	1.18133	0.00962469	-1.59779	down
Os02g0743700	LOC_Os02g50990	RING-H2 finger protein ATL1Q, putative, expressed	26.966	8.80764	0.0077834	-1.59462	down
Os06g0134900	LOC_Os06g04390	expressed protein	16.5444	4.90591	0.0077834	-1.59462	down
Os04g0609600	LOC_Os04g52000	protein phosphatase 2C, putative, expressed	16.6105	4.86953	0.00747745	-1.59396	down
Os01g0511100	LOC_Os01g32780	universal stress protein domain containing protein, putative, expressed	39.1539	12.6607	0.00694137	-1.59256	down
Os05g0508750			17.3614	4.27155	0.00681217	-1.59214	down
Os08g0110700	LOC_Os08g01920	SGR2, putative, expressed	16.3094	4.36519	0.0063322	-1.59205	down
Os07g0424400	LOC_Os07g24190	CESA3 - cellulose synthase, expressed	29.1791	9.38991	0.00744498	-1.59036	down
Os09g0416800	LOC_Os09g24990	CAF1 family ribonuclease containing protein, putative, expressed	50.318	19.3936	0.0064777	-1.58954	down
Os03g0773050			21.1358	12.0421	0.00754573	-1.58817	down
Os07g0663300	LOC_Os07g46820	CUG-BP- and ETR-3-like factor 5, putative, expressed	22.6315	6.22301	0.00673603	-1.5872	down
Os03g0586700	LOC_Os03g38970	metal ion binding protein, putative, expressed	21.7763	5.47265	0.00807655	-1.58443	down
Os03g0141200	LOC_Os03g04770	beta-amylase, putative, expressed	25.9216	12.4073	0.00684488	-1.58395	down
Os02g0514500	LOC_Os02g31030	glycerophosphoryl diester phosphodiesterase family protein, putative, expressed	28.3504	8.53541	0.008141	-1.57811	down
Os07g0438500	LOC_Os07g25680	protein kinase domain containing protein, expressed	15.9459	4.05694	0.00725868	-1.57766	down
Os05g0162500	LOC_Os05g06990	TKL_IRAK_CrRLK1L-1.10 - The CrRLK1L-1 subfamily has homology to the CrRLK1L homolog, expressed	31.1038	8.58873	0.0078686	-1.57489	down
Os04g0210250			25.6071	6.88553	0.00788823	-1.57409	down
Os06g0196700	LOC_Os06g09660	auxin response factor, putative, expressed	7.85746	2.20077	0.00828388	-1.57023	down
Os04g0661200	LOC_Os04g56580	inositol 1,3,4,5,6-pentakisphosphate 2-kinase, putative, expressed	48.3973	12.1578	0.00904242	-1.56871	down
Os04g0549600	LOC_Os04g46390	chaperone protein dnaJ, putative, expressed	41.495	11.3242	0.00833276	-1.56701	down
Os03g0304800	LOC_Os03g19220	expressed protein	111.237	40.4614	0.00808953	-1.56611	down
Os02g0775400	LOC_Os02g53520	kinesin motor domain containing protein, putative, expressed	17.1209	5.0121	0.00833932	-1.56424	down
Os04g0645600	LOC_Os04g55260	thiamine-repressible mitochondrial transport protein THI74, putative, expressed	27.9062	7.54053	0.00877363	-1.5575	down
Os03g0693650			55.7439	26.2153	0.009478	-1.5524	down
Os01g0310100	LOC_Os01g20860	phospholipase D. Active site motif family protein, expressed	8.70462	2.05516	0.00931748	-1.55124	down
Os05g0362300	LOC_Os05g29900	expressed protein	26.529	107.953	0.00993639	1.54411	up
Os12g0533600	LOC_Os12g34854	RNA polymerase Rpb7, N-terminal domain containing protein, expressed	10.4813	26.1406	0.00978463	1.55227	up
Os08g0139000	LOC_Os08g04440	RNA recognition motif containing protein, putative, expressed	33.547	99.8403	0.0093016	1.55381	up
Os01g0232700	LOC_Os01g13190	histidinol dehydrogenase, chloroplast precursor, putative, expressed	14.369	46.4492	0.00928253	1.5544	up
Os07g0546000	LOC_Os07g36190	hydrolase, NUDIX family, domain containing protein, expressed	25.5116	71.3001	0.00996862	1.55456	up
Os11g0135400			20.7595	64.5478	0.00941552	1.55734	up
Os02g0752250			4.82642	16.0193	0.00847536	1.56953	up
Os03g0119900	LOC_Os03g02780	Core histone H2A/H2B/H3/H4 domain containing protein, putative, expressed	26.202	101.9	0.00868022	1.57273	up
Os01g0251100	LOC_Os01g14830	ribosomal protein L3, putative, expressed	13.6583	38.4001	0.00758172	1.57371	up
Os01g0220300	LOC_Os01g12090	ribosomal protein S6 family protein, putative	33.7684	119.222	0.00829101	1.574	up
Os07g0203300	LOC_Os07g10350	S1 RNA binding domain containing protein, expressed	11.1789	25.6871	0.00822122	1.57601	up
Os06g0115100	LOC_Os06g02470	ATOZI1, putative, expressed	62.8961	198.444	0.00739587	1.57615	up
Os03g0669450			21.0106	91.0385	0.00921657	1.57665	up
Os02g0529700	LOC_Os02g32760	60S acidic ribosomal protein, putative, expressed	13.9625	38.8349	0.00957673	1.58242	up
Os04g0688100	LOC_Os04g59150	peroxidase precursor, putative, expressed	6.90826	29.7753	0.00925855	1.58252	up
Os02g0762200	LOC_Os02g52460	zinc knuckle domain containing protein, expressed	7.36659	26.0708	0.00838503	1.58284	up
Os01g0617200			10.0862	24.0292	0.00675658	1.58647	up
Os06g0112200	LOC_Os06g02220	MTA/SAH nucleosidase, putative, expressed	18.7688	46.0233	0.00669476	1.58658	up
Os07g0568700	LOC_Os07g38130	polygalacturonase inhibitor 1 precursor, putative, expressed	13.3116	59.4047	0.00664815	1.58686	up
Os03g0749650			18.3847	70.5629	0.00765634	1.58739	up
Os02g0797400	LOC_Os02g55410	MCM5 - Putative minichromosome maintenance MCM complex subunit 5, expressed	2.68842	7.16167	0.00882991	1.5891	up
Os03g0758500	LOC_Os03g55120	plastocyanin-like domain containing protein, putative, expressed	43.5648	180.923	0.00721675	1.58932	up
Os02g0120900	LOC_Os02g02850	bifunctional protein folD, putative, expressed	6.58256	15.1354	0.00699162	1.59271	up
Os09g0359800	LOC_Os09g19560	methyltransferase, putative, expressed	10.3736	38.2941	0.0071357	1.59311	up
Os07g0224066			274.419	824.964	0.00613928	1.59751	up
Os05g0574300	LOC_Os05g49860	Core histone H2A/H2B/H3/H4 domain containing protein, putative, expressed	17.3209	77.5067	0.00633622	1.60152	up
Os12g0588900	LOC_Os12g39840	expressed protein	3.97454	12.8054	0.00816809	1.60323	up
Os05g0235800	LOC_Os05g14590	MCM6 - Putative minichromosome maintenance MCM complex subunit 6, expressed	2.09659	5.21148	0.00825478	1.6035	up
Os07g0178900	LOC_Os07g08170	ruvB-like, putative, expressed	6.7487	17.3786	0.0056957	1.60552	up
Os03g0350100	LOC_Os03g22730	nucleolar protein NOP5-1, putative	23.6396	62.617	0.00869609	1.60717	up
Os01g0513850			20.3318	51.1682	0.00579421	1.60987	up
Os02g0474700	LOC_Os02g27470	importin-7, putative, expressed	7.75037	16.7503	0.00529853	1.6105	up
Os08g0560900	LOC_Os08g44680	photosystem I reaction center subunit II, chloroplast precursor, putative, expressed	34.2089	124.755	0.00656276	1.61162	up
Os08g0118900	LOC_Os08g02540	adenylate kinase, putative, expressed	7.51249	22.9631	0.00589615	1.61212	up
Os03g0341100	LOC_Os03g22180	60S ribosomal protein L18-3, putative, expressed	129.179	482.617	0.00951156	1.61294	up
Os01g0253600	LOC_Os01g14980	RPA3 - Putative single-stranded DNA binding complex subunit 3, expressed	20.2632	59.1931	0.00553301	1.61297	up
Os06g0168000	LOC_Os06g07160	expressed protein	10.4613	27.1015	0.00553773	1.61322	up
Os09g0502000	LOC_Os09g32532	60S ribosomal protein L32, putative, expressed	56.4788	159.396	0.00570374	1.61354	up
Os02g0195800	LOC_Os02g10220	heat shock protein DnaJ, putative, expressed	7.38042	19.2722	0.00599391	1.61386	up
Os03g0625900	LOC_Os03g42770	expressed protein	4.60601	11.9543	0.00559055	1.61537	up
Os11g0463600	LOC_Os11g27530	FHA domain containing protein, putative, expressed	7.90454	24.1955	0.00888371	1.6154	up
Os03g0349000	LOC_Os03g22690	nucleoporin interacting component, putative, expressed	3.91938	9.44153	0.00511844	1.61812	up
Os05g0121500	LOC_Os05g03030	50S ribosomal protein L10, chloroplast precursor, putative, expressed	31.1002	139.729	0.00490842	1.62003	up
Os11g0602500			53.0887	164.807	0.00547914	1.6248	up
Os03g0769100	LOC_Os03g55930	ribosomal protein, putative, expressed	83.6445	200.213	0.00691384	1.62497	up
Os04g0439900	LOC_Os04g35900	translocon Tic40, putative, expressed	40.2962	105.062	0.00792659	1.62633	up
Os06g0156650			4.18235	17.0792	0.00893193	1.62738	up
Os12g0133050	LOC_Os12g03880	60S acidic ribosomal protein P0, putative, expressed	19.7135	63.1849	0.00461313	1.6277	up
Os01g0924800	LOC_Os01g70010	ribosomal protein L7Ae, putative, expressed	31.1013	88.6599	0.00445838	1.62852	up
Os11g0602701			57.1348	183.882	0.0044494	1.62914	up
Os05g0358200	LOC_Os05g29010	POLA4 - Putative DNA polymerase alpha complex subunit, expressed	1.81973	3.60708	0.00961962	1.63088	up
Os01g0765600	LOC_Os01g56030	EF hand family protein, putative, expressed	5.33136	23.9867	0.00769351	1.63192	up
Os11g0433900	LOC_Os11g24610	60S ribosomal protein L38, putative, expressed	259.88	949.199	0.00781183	1.63199	up
Os05g0513200	LOC_Os05g43770	NLI interacting factor-like phosphatase, putative, expressed	6.60135	17.5365	0.00575394	1.63201	up
Os12g0147800	LOC_Os12g05260	phytosulfokines precursor, putative, expressed	16.162	36.4865	0.00443416	1.63286	up
Os06g0343000	LOC_Os06g23504	DTW domain containing protein, putative, expressed	5.3627	12.4808	0.00672097	1.63492	up
Os02g0782100	LOC_Os02g54110	expressed protein	8.04985	18.8168	0.00451699	1.63826	up
Os06g0225900	LOC_Os06g12160	AAA-type ATPase family protein, putative, expressed	9.11535	21.3023	0.00424921	1.63826	up
Os07g0500300	LOC_Os07g31720	GTPase activating protein, putative, expressed	8.64036	23.5422	0.00546551	1.63876	up
Os04g0414700	LOC_Os04g33830	membrane protein, putative, expressed	20.1508	80.678	0.00451551	1.63999	up
Os05g0328000	LOC_Os05g26194	expressed protein	9.53045	38.6078	0.00629125	1.64231	up
Os07g0641700	LOC_Os07g44740	chaperonin, putative, expressed	248.236	883.273	0.00778684	1.64267	up
Os04g0405150			14.2297	46.4984	0.00451719	1.64283	up
Os11g0433600	LOC_Os11g24570	PPR repeat domain containing protein, putative, expressed	2.22381	5.82561	0.00920769	1.643	up
Os03g0651950	-		3.30122	16.9383	0.00646288	1.64513	up
Os03g0304400	LOC_Os03g19190	TOPBP1C - Similar to DNA replication protein TOPBP1 from, expressed	1.34429	3.40579	0.00572848	1.64587	up
Os07g0613200	LOC_Os07g42170	60S ribosomal protein, putative, expressed	120.176	504.404	0.00644991	1.64669	up
Os05g0355500	LOC_Os05g28750	60S ribosomal protein L29-2, putative	222.915	757.747	0.00723952	1.64766	up
Os02g0814700	LOC_Os02g56960	ribosomal protein, putative, expressed	209.397	615.516	0.00956319	1.64882	up
Os03g0749500	LOC_Os03g53860	periplasmic beta-glucosidase precursor, putative, expressed	3.72985	16.759	0.00431306	1.65041	up
Os02g0828900	LOC_Os02g58210	jmjC domain containing protein, expressed	2.75195	7.10966	0.00412815	1.65053	up
Os01g0600900	LOC_Os01g41710	chlorophyll A-B binding protein, putative, expressed	145.217	642.816	0.0060245	1.65195	up
Os02g0634700	LOC_Os02g42310	OsSCP8 - Putative Serine Carboxypeptidase homologue, expressed	3.60709	14.6564	0.00603296	1.65284	up
Os02g0797200	LOC_Os02g55390		455.03	1608.08	0.00791151	1.65365	up
Os03g0778100	LOC_Os03g56670	photosystem I reaction center subunit III, chloroplast precursor, putative, expressed	16.4372	76.6052	0.0035318	1.65734	up
Os07g0507200	LOC_Os07g32390	targeting protein-related, putative, expressed	2.23044	6.78002	0.00500873	1.65751	up
Os05g0378200	LOC_Os05g31380	GRAS family transcription factor containing protein	2.65213	15.0635	0.00897894	1.65774	up
Os09g0497000	LOC_Os09g32200	mitochondrial carrier protein, putative, expressed	2.2902	6.65893	0.00897894	1.65774	up
Os03g0775300	LOC_Os03g56390	tRNA wybutosine-synthesizing protein 1, putative, expressed	5.47886	15.9551	0.00344879	1.65874	up
Os05g0588700	LOC_Os05g51110	expressed protein	1.88583	4.52917	0.0063289	1.65889	up
Os02g0622300	LOC_Os02g40880	ribosomal protein L14, putative, expressed	88.2721	275.798	0.00439626	1.65901	up
Os01g0276200	LOC_Os01g16910	outer mitochondrial membrane porin, putative, expressed	10.6304	33.7456	0.0034378	1.66301	up
Os06g0326500	LOC_Os06g22070	mitochondrial glycoprotein, putative, expressed	10.0299	24.0565	0.00374128	1.66468	up
Os03g0343900	LOC_Os03g22370	ultraviolet-B-repressible protein, putative, expressed	7.53407	35.641	0.00987036	1.66506	up
Os04g0348600	LOC_Os04g28120	response regulator receiver domain containing protein, expressed	15.8977	38.2948	0.0030543	1.66622	up
Os02g0684500	LOC_Os02g45940	Core histone H2A/H2B/H3/H4 domain containing protein, putative, expressed	13.0112	57.7004	0.00593499	1.66871	up
Os11g0115350			55.9257	202.013	0.00322074	1.66992	up
Os02g0622350			348.435	1085.34	0.00498847	1.67054	up
Os03g0221500	LOC_Os03g12140	glucan endo-1,3-beta-glucosidase precursor, putative, expressed	16.0317	71.6948	0.00310232	1.67128	up
Os01g0805600	LOC_Os01g59120	cyclin, putative, expressed	4.78124	13.7853	0.00537126	1.67241	up
Os02g0305600	LOC_Os02g20270	expressed protein	9.02004	22.2446	0.00321855	1.67323	up
Os02g0282100	LOC_Os02g18090	expressed protein	21.0514	91.7681	0.00283798	1.67347	up
Os09g0557400	LOC_Os09g38500	mitochondrial glycoprotein, putative, expressed	5.34451	19.2678	0.00612832	1.67352	up
Os06g0539066	-		4.4348	13.5699	0.00545823	1.6755	up
Os09g0471150			9.9804	41.811	0.00490813	1.67572	up
Os03g0760700	LOC_Os03g55280	semialdehyde dehydrogenase, NAD binding domain containing protein, putative, expressed	29.1061	90.1472	0.00330348	1.67818	up
Os05g0533800	LOC_Os05g45740	mitochondrial ATP synthase g subunit family protein, putative, expressed	24.2381	77.1022	0.00285911	1.68078	up
Os10g0502500	LOC_Os10g35850	cytochrome b5-like Heme/Steroid binding domain containing protein, expressed	10.3186	31.7878	0.0027685	1.68131	up
Os01g0362533	-		13.3125	42.9434	0.00456125	1.6817	up
Os01g0175600	LOC_Os01g08020	boron transporter protein, putative, expressed	2.49256	6.26291	0.0050332	1.68202	up
Os09g0241100	LOC_Os09g06560	WD domain, G-beta repeat domain containing protein, expressed	1.48571	3.92213	0.00653473	1.68289	up
Os01g0264400	LOC_Os01g15970	expressed protein	5.09889	13.5798	0.00778414	1.68348	up
Os07g0208000	LOC_Os07g10720	40S ribosomal protein S15a, putative, expressed	286.826	898.534	0.0077637	1.68775	up
Os11g0484300	LOC_Os11g29380	MCM2 - Putative minichromosome maintenance MCM complex subunit 2, expressed	4.00761	10.7823	0.00244561	1.69066	up
Os02g0804100	LOC_Os02g56014	40S ribosomal protein S30, putative, expressed	199.171	793.74	0.00347073	1.69081	up
Os09g0501200			37.6785	110.071	0.00236235	1.69253	up
Os04g0459500	LOC_Os04g38600	glyceraldehyde-3-phosphate dehydrogenase, putative, expressed	21.8328	89.7599	0.00233139	1.69293	up
Os01g0666950			122.408	386.591	0.00324791	1.69343	up
Os04g0375900	LOC_Os04g30720	kinesin motor domain containing protein, putative, expressed	1.45517	4.2059	0.00850148	1.69382	up
Os02g0171100	LOC_Os02g07490	glyceraldehyde-3-phosphate dehydrogenase, putative, expressed	25.1309	89.3012	0.00226556	1.69586	up
Os02g0102900	LOC_Os02g01280	T-complex protein, putative, expressed	10.2309	24.6954	0.00237465	1.69616	up
Os02g0229000	LOC_Os02g13530	40S ribosomal protein S24, putative, expressed	183.396	709.636	0.00481111	1.69749	up
Os07g0689300	LOC_Os07g48960	OsLonP3 - Putative Lon protease homologue, expressed	8.93629	22.7506	0.00223716	1.69808	up
Os02g0264800	LOC_Os02g16500	expressed protein	16.7435	59.1586	0.00370749	1.69838	up
Os09g0481200	LOC_Os09g30340	photosystem I reaction center subunit, chloroplast precursor, putative, expressed	14.7616	67.7017	0.00311993	1.69871	up
Os07g0635900	LOC_Os07g44180	OsRCI2-10 - Hydrophobic protein LTI6A, expressed	11.5311	35.4094	0.00487731	1.70227	up
Os12g0158800	LOC_Os12g06200	E2F family transcription factor protein, putative, expressed	1.56932	4.55781	0.00919441	1.70313	up
Os03g0376100	LOC_Os03g25940	cystathionine gamma-synthase, putative, expressed	22.9014	58.3772	0.00207454	1.7043	up
Os01g0756900	LOC_Os01g55220	hypothetical protein	30.1532	125.941	0.00211897	1.70617	up
Os03g0452300	LOC_Os03g34040	ribosomal protein, putative, expressed	4.00254	16.9292	0.0049605	1.70698	up
Os02g0608900	LOC_Os02g39600	outer envelope protein, putative, expressed	5.63169	17.8823	0.00308225	1.70809	up
Os02g0586500	LOC_Os02g37430	LSM domain containing protein, expressed	47.9811	166.962	0.00202634	1.70816	up
Os09g0556800	LOC_Os09g38450	expressed protein	2.19312	9.3386	0.0078545	1.70918	up
Os04g0473400	LOC_Os04g39700	60S ribosomal protein L6, putative, expressed	86.587	318.955	0.00319367	1.71119	up
Os04g0495400	LOC_Os04g41810	expressed protein	2.2946	10.2616	0.00667679	1.71135	up
Os04g0538100	LOC_Os04g45490	elongation factor, putative, expressed	4.16539	12.0898	0.00375308	1.71179	up
Os01g0513900	LOC_Os01g33040	kinesin motor domain containing protein, expressed	1.07295	2.90201	0.00505439	1.7121	up
Os01g0612200	LOC_Os01g42650	cytochrome c oxidase subunit 5B, mitochondrial precursor, putative, expressed	39.95	120.458	0.00205594	1.71459	up
Os01g0112201	-		3.14884	13.8576	0.00510581	1.71482	up
Os01g0668100	LOC_Os01g47780	fasciclin domain containing protein, expressed	11.528	57.5435	0.00231934	1.71483	up
Os09g0491772	LOC_Os09g31486	DnaK family protein, putative, expressed	3.68572	11.1811	0.00223992	1.71689	up
Os03g0121700	LOC_Os03g02960	nascent polypeptide-associated complex subunit alpha, putative, expressed	5.38579	20.5455	0.00348948	1.7173	up
Os02g0230000	LOC_Os02g13630	expressed protein	27.9773	114.476	0.00209501	1.71743	up
Os12g0204100	LOC_Os12g10280	aquaporin protein, putative, expressed	3.22105	10.1022	0.00693543	1.71793	up
Os05g0397900	LOC_Os05g33030	kinesin motor domain containing protein, putative, expressed	2.29195	6.63128	0.00274296	1.71888	up
Os09g0501150			187.144	585.821	0.00264488	1.71905	up
Os08g0155000	LOC_Os08g05880	Brix domain containing protein, putative, expressed	17.4323	58.0937	0.00176113	1.71992	up
Os03g0711700	LOC_Os03g50380	DNA-directed RNA polymerase I subunit RPA12, putative, expressed	7.09678	21.5303	0.00707893	1.72149	up
Os09g0479900	LOC_Os09g30250	OsSub58 - Putative Subtilisin homologue, expressed	21.8747	112.346	0.00249683	1.72232	up
Os12g0571200	LOC_Os12g38310	mitochondrial import inner membrane translocase subunit Tim, putative, expressed	35.7117	109.148	0.00171511	1.72335	up
Os02g0478700	LOC_Os02g27769	40S ribosomal protein S27, putative, expressed	244.826	843.948	0.00361393	1.7253	up
Os07g0674200	LOC_Os07g47710	60S ribosomal protein L22-2, putative, expressed	164.125	625.629	0.00331924	1.72687	up
Os03g0592500	LOC_Os03g39610	chlorophyll A-B binding protein, putative, expressed	88.4157	397.19	0.00212186	1.72711	up
Os06g0254300	LOC_Os06g14324	caleosin related protein, putative, expressed	2.92992	6.99047	0.00739894	1.7292	up
Os03g0207250	LOC_Os03g10930	ribosomal protein L51, putative, expressed	25.8107	82.3627	0.00158154	1.73029	up
Os05g0490800	LOC_Os05g41180	peptidase, T1 family, putative, expressed	12.6885	38.3833	0.00161863	1.73184	up
Os07g0207301			52.9751	232.746	0.0015319	1.73336	up
Os02g0135300	LOC_Os02g04240	wee1-like protein kinase, putative, expressed	1.67031	5.0968	0.00757768	1.73339	up
Os09g0327400	LOC_Os09g15820	aldose 1-epimerase, putative, expressed	3.4321	9.84035	0.0054925	1.73395	up
Os01g0501800	LOC_Os01g31690	oxygen-evolving enhancer protein 1, chloroplast precursor, putative, expressed	21.0016	96.5339	0.00153012	1.7365	up
Os07g0450000	LOC_Os07g26740	60S ribosomal protein L44, putative, expressed	17.0889	51.1946	0.00180508	1.73726	up
Os07g0551300	LOC_Os07g36590	serine/threonine-protein kinase receptor precursor, putative, expressed	2.22466	6.6987	0.00240202	1.73737	up
Os10g0144800	LOC_Os10g05500	OsFBX370 - F-box domain containing protein, expressed	4.31928	22.5496	0.0043224	1.7376	up
Os02g0771600	LOC_Os02g53180	1-aminocyclopropane-1-carboxylate oxidase protein, putative, expressed	2.63079	12.3736	0.00650431	1.73776	up
Os08g0119900	-		3.84491	16.5068	0.00777063	1.73784	up
Os04g0639100	LOC_Os04g54620	expressed protein	4.08844	11.8877	0.00955092	1.73793	up
Os11g0170200	LOC_Os11g06910	myosin heavy chain-related, putative, expressed	2.30796	6.62533	0.00185832	1.74061	up
Os01g0661650	LOC_Os01g47280	expressed protein	3.20187	15.7749	0.00565877	1.74164	up
Os02g0815200	LOC_Os02g57010	RNA recognition motif containing protein, putative, expressed	2.09311	8.65579	0.00988434	1.74316	up
Os02g0810200	LOC_Os02g56540	kinesin motor domain containing protein, putative, expressed	3.75692	13.8972	0.00988434	1.74316	up
Os05g0408900	LOC_Os05g33840	transketolase, putative, expressed	1.78734	9.69762	0.00439354	1.74453	up
Os04g0509000	LOC_Os04g43020	protein kinase, putative, expressed	6.55639	22.6574	0.00172957	1.74529	up
Os09g0435250			5.79326	28.9918	0.00139545	1.74534	up
Os01g0976800	LOC_Os01g74540	GATA zinc finger domain containing protein, expressed	12.9468	55.5582	0.00212488	1.7501	up
Os09g0542000	LOC_Os09g37006	protein of unknown function domain containing protein, expressed	20.066	62.8643	0.00135261	1.75018	up
Os02g0591800	LOC_Os02g37870	Brix domain containing protein, putative, expressed	14.8407	46.5434	0.00128991	1.75054	up
Os01g0551400	LOC_Os01g37090	expressed protein	13.5748	49.0071	0.00222136	1.75071	up
Os04g0147600	LOC_Os04g06350	conserved hypothetical protein	6.0647	18.779	0.0039812	1.75106	up
Os06g0589700	LOC_Os06g38980	polyadenylate-binding protein, putative, expressed	13.6938	38.358	0.00126501	1.75158	up
Os05g0207300	LOC_Os05g11710	ribosomal protein L5, putative, expressed	55.8083	179.315	0.00155263	1.75415	up
Os03g0306800	LOC_Os03g19380	calvin cycle protein CP12, putative, expressed	18.6013	86.3626	0.0014377	1.75993	up
Os03g0350300			21.257	65.474	0.00150058	1.75997	up
Os07g0545300			35.4531	164.13	0.00116402	1.76055	up
Os07g0475900	LOC_Os07g29330	serine/threonine-protein kinase CTR1, putative, expressed	3.03173	7.64608	0.00259726	1.76192	up
Os08g0462300	LOC_Os08g36010	OsFBX295 - F-box domain containing protein, expressed	2.60712	9.58375	0.00526055	1.76249	up
Os09g0568800	LOC_Os09g39540	40S ribosomal protein S25, putative, expressed	159.388	601.542	0.00153041	1.76674	up
Os10g0188250	LOC_Os10g11022	hypothetical protein	7.94726	28.7914	0.00632216	1.77039	up
Os03g0668900	LOC_Os03g46600	acidic leucine-rich nuclear phosphoprotein 32-related protein 2, putative, expressed	14.262	58.3064	0.00104089	1.77049	up
Os04g0405100	LOC_Os04g33220	SAM domain family protein, expressed	6.718	21.8859	0.00152912	1.77079	up
Os04g0510500	LOC_Os04g43150	nuclear transport factor 2, putative, expressed	11.2137	35.5725	0.00106075	1.77137	up
Os01g0183100	LOC_Os01g08770	WD domain, G-beta repeat domain containing protein, expressed	5.9379	18.1953	0.00105641	1.77367	up
Os01g0773700	LOC_Os01g56680	photosystem II reaction center W protein, chloroplast precursor, putative, expressed	18.066	80.0396	0.00121364	1.77592	up
Os12g0277500	LOC_Os12g17910	T-complex protein, putative, expressed	34.6852	129.123	0.00124398	1.77803	up
Os01g0959750	-		7.96338	28.4953	0.00552608	1.77822	up
Os08g0422600	LOC_Os08g32690	expressed protein	21.409	77.5427	0.000955482	1.77844	up
Os05g0368300	LOC_Os05g30530	40S ribosomal protein S4, putative, expressed	16.1221	55.1903	0.000950927	1.77878	up
Os07g0616600	LOC_Os07g42450	ribosomal protein S2, putative, expressed	70.779	232.6	0.00186912	1.78106	up
Os12g0503000	LOC_Os12g31860	ureide permease, putative, expressed	2.08251	6.42974	0.00374421	1.7829	up
Os07g0188000	LOC_Os07g09020	argonaute, putative, expressed	2.88817	10.0912	0.00106528	1.78422	up
Os03g0214100	LOC_Os03g11540	RPA1B - Putative single-stranded DNA binding complex subunit 1, expressed	3.60677	12.2591	0.00120858	1.78643	up
Os01g0723200	LOC_Os01g52490	40S ribosomal protein S24, putative, expressed	96.5108	360.45	0.00122963	1.78687	up
Os02g0241300	LOC_Os02g14500	expressed protein	5.98002	16.3147	0.000891193	1.78782	up
Os07g0544800	LOC_Os07g36080	oxygen evolving enhancer protein 3 domain containing protein, expressed	7.54204	36.8528	0.00166018	1.78878	up
Os12g0292400	LOC_Os12g19470	ribulose bisphosphate carboxylase small chain, chloroplast precursor, putative, expressed	9.72334	25.0543	0.000838454	1.79032	up
Os12g0555600	LOC_Os12g36890	CSLD4 - cellulose synthase-like family D, expressed	5.03489	28.5339	0.000835276	1.79046	up
Os07g0471300	LOC_Os07g28850	retrotransposon protein, putative, unclassified, expressed	3.0462	8.73856	0.00122886	1.79268	up
Os03g0577100	LOC_Os03g38010	nuf2 family protein, expressed	2.09732	6.79236	0.00379849	1.79323	up
Os06g0526600	LOC_Os06g33520	DEAD/DEAH box helicase, putative, expressed	4.53726	12.0484	0.00191965	1.79386	up
Os05g0536200	LOC_Os05g45950	outer mitochondrial membrane porin, putative, expressed	19.7353	64.4166	0.000805716	1.7939	up
Os01g0559600	LOC_Os01g37910	vacuolar-processing enzyme precursor, putative, expressed	8.79521	27.1452	0.000863576	1.79501	up
Os05g0207350			202.262	730.412	0.00134122	1.79652	up
Os07g0224000	LOC_Os07g12250	ribosomal protein L24, putative, expressed	44.3077	140.934	0.000771309	1.79792	up
Os03g0832200	LOC_Os03g61670	calreticulin precursor, putative, expressed	3.9835	12.9492	0.00110397	1.79856	up
Os08g0557100	LOC_Os08g44290	RNA recognition motif containing protein, putative, expressed	6.28265	21.2008	0.00201925	1.80127	up
Os02g0827600	LOC_Os02g58120	oxidoreductase/ transition metal ion binding protein, putative, expressed	2.55589	8.32941	0.00598375	1.80412	up
Os07g0480800	LOC_Os07g29750	glycosyl hydrolases family 16, putative, expressed	3.10436	13.3575	0.00253518	1.80521	up
Os03g0806400	LOC_Os03g59160	elongation factor P, putative, expressed	1.98918	4.35751	0.00233014	1.8053	up
Os12g0500800	LOC_Os12g31660	transposon protein, putative, CACTA, En/Spm sub-class, expressed	1.95152	4.77056	0.00215585	1.80539	up
Os01g0931200	LOC_Os01g70560	expressed protein	3.76405	17.6465	0.00215585	1.80539	up
Os01g0136600	-		7.9988	30.8685	0.00166694	1.80569	up
Os04g0376000	LOC_Os04g30730	ribosomal protein L29, putative, expressed	306.784	1426.89	0.00169357	1.80573	up
Os01g0962650			67.4131	255.337	0.000682651	1.80911	up
Os09g0442300	LOC_Os09g27030	oryzain gamma chain precursor, putative, expressed	2.56218	8.62874	0.00344462	1.81071	up
Os04g0185100	LOC_Os04g10650	CDT1A - Putative DNA replication initiation protein, expressed	1.53884	5.20361	0.00389569	1.81092	up
Os03g0187000	LOC_Os03g08810	expressed protein	26.5703	98.4824	0.000761079	1.8111	up
Os03g0851000	LOC_Os03g63400	transcription factor BTF3, putative, expressed	76.2115	264.156	0.000887438	1.81128	up
Os05g0101400	LOC_Os05g01110	ribosomal protein L28 protein, putative, expressed	16.5334	64.3757	0.00115486	1.81211	up
Os01g0191100	LOC_Os01g09510	60S acidic ribosomal protein, putative, expressed	266.093	868.463	0.00183125	1.81289	up
Os01g0231700	LOC_Os01g13080	60S acidic ribosomal protein, putative, expressed	233.491	815.702	0.00157349	1.81616	up
Os10g0502450			2.40711	8.28472	0.00346552	1.8169	up
Os01g0143350			18.4956	62.8047	0.000716801	1.81759	up
Os07g0160100	LOC_Os07g06620	YABBY domain containing protein, putative, expressed	15.0694	47.1385	0.00062583	1.81778	up
Os10g0495600	LOC_Os10g35290	DNA-directed RNA polymerase I subunit RPA2, putative, expressed	1.95353	5.08336	0.000834752	1.82068	up
Os01g0331100	LOC_Os01g22780	GDSL-like lipase/acylhydrolase, putative, expressed	5.2448	25.5075	0.00107092	1.8214	up
Os05g0536225			22.0902	69.8669	0.000627992	1.8216	up
Os11g0602600	LOC_Os11g38949		75.2145	255.797	0.000917224	1.82198	up
Os08g0270200	LOC_Os08g16880	sas10/Utp3 family protein, expressed	8.78429	26.779	0.000771364	1.82464	up
Os02g0729400	LOC_Os02g49680	arsenate reductase, putative, expressed	4.77221	24.7423	0.00168821	1.82737	up
Os02g0747900	LOC_Os02g51320	helix-loop-helix DNA-binding domain containing protein, expressed	4.94711	18.452	0.00643296	1.82862	up
Os12g0541500	LOC_Os12g35630	elongation factor TS family protein, expressed	3.54299	12.1934	0.00465797	1.83366	up
Os05g0367100	LOC_Os05g30420	expressed protein	10.468	41.0542	0.000710831	1.83429	up
Os05g0548100	LOC_Os05g47470	VIP1 protein, putative, expressed	39.2916	169.66	0.000596433	1.83429	up
Os01g0271700	LOC_Os01g16550	expressed protein	5.80753	12.6027	0.000569021	1.83492	up
Os05g0547600	LOC_Os05g46950	expressed protein	4.50817	13.9627	0.00155377	1.83605	up
Os05g0406800	LOC_Os05g33690	receptor-like protein kinase precursor, putative, expressed	2.62236	13.2333	0.00130065	1.83721	up
Os09g0383300	LOC_Os09g21510	STE_MEKK_ste11_MAP3K.2 - STE kinases include homologs to sterile 7, sterile 11 and sterile 20 from yeast	3.75802	11.746	0.00177574	1.83871	up
Os01g0966300	LOC_Os01g73550	mitochondrial-processing peptidase subunit alpha, mitochondrial precursor, putative, expressed	4.0913	12.8885	0.000891074	1.83964	up
Os02g0767500	LOC_Os02g52860	phosphate carrier protein, mitochondrial precursor, putative, expressed	45.8816	148.236	0.000727359	1.83989	up
Os06g0683200	LOC_Os06g46930	ribosomal protein L24, putative, expressed	10.3276	35.2916	0.000650709	1.84008	up
Os03g0109500	LOC_Os03g01900	40S ribosomal protein S17, putative, expressed	54.0893	271.147	0.000477883	1.84362	up
Os09g0296400	LOC_Os09g12500	EMB1381, putative, expressed	1.33712	4.23259	0.00356605	1.84549	up
Os05g0528900	LOC_Os05g45270	ribosomal L9, putative, expressed	16.9775	58.7542	0.000467433	1.84748	up
Os02g0700100	LOC_Os02g47180	WD repeat-containing protein, putative, expressed	12.1591	44.5791	0.000457823	1.84771	up
Os12g0263100	LOC_Os12g16210	zinc finger family protein, putative, expressed	1.53961	6.04394	0.00411049	1.8482	up
Os03g0288400	LOC_Os03g17910	kinesin like protein, putative, expressed	11.0561	36.3792	0.000531526	1.84881	up
Os05g0291700	LOC_Os05g22614	PTAC16, putative, expressed	2.27485	10.6463	0.00174553	1.8501	up
Os05g0456000	LOC_Os05g38210	mitochondrial glycoprotein, putative, expressed	2.83463	9.6459	0.00843773	1.85214	up
Os02g0567900	LOC_Os02g35950	RNA recognition motif containing protein, putative, expressed	19.5084	57.8647	0.000431792	1.85254	up
Os10g0514600	LOC_Os10g37060	T-complex protein, putative, expressed	3.96055	18.9157	0.000808006	1.85303	up
Os07g0562700	LOC_Os07g37550	chlorophyll A-B binding protein, putative, expressed	15.9935	91.7441	0.000448674	1.85338	up
Os07g0243100	LOC_Os07g13950	conserved hypothetical protein	13.6696	38.2586	0.000624202	1.85401	up
Os05g0556900	LOC_Os05g48310	60S ribosomal protein L35a-3, putative, expressed	242.543	1150.37	0.000533989	1.85444	up
Os04g0350300	LOC_Os04g28260	Kinesin motor domain domain containing protein, expressed	1.77736	5.18017	0.00117004	1.85455	up
Os10g0402200	LOC_Os10g26280	ORC3 - Putative origin recognition complex subunit 3, expressed	1.11083	3.22287	0.00574564	1.85499	up
Os01g0351200	LOC_Os01g24940	poly synthetase 2-A, putative, expressed	1.12126	3.35261	0.00316736	1.85895	up
Os02g0761150			6.12052	18.2946	0.00103542	1.86046	up
Os01g0157800	LOC_Os01g06454	heat shock protein DnaJ, putative, expressed	4.19578	13.967	0.00490195	1.86115	up
Os03g0426350	-		6.81645	34.7291	0.000977101	1.86324	up
Os02g0581100	LOC_Os02g37060	photosystem II 5 kDa protein, chloroplast precursor, putative, expressed	9.7511	51.6187	0.00128061	1.86417	up
Os03g0656900	LOC_Os03g45400	antitermination NusB domain-containing protein, putative, expressed	3.03946	9.5903	0.00128061	1.86417	up
Os01g0143800	LOC_Os01g05060	mitochondrial glycoprotein, putative, expressed	19.8976	74.0904	0.00037095	1.86436	up
Os03g0288900	LOC_Os03g17960	expressed protein	0.955819	3.44331	0.00877308	1.86447	up
Os07g0168300	LOC_Os07g07320	glutathione S-transferase, putative, expressed	3.3749	16.4374	0.00225228	1.86472	up
Os08g0511800	LOC_Os08g40100	expressed protein	8.65349	31.8018	0.000575433	1.86676	up
Os06g0320500	LOC_Os06g21590	chlorophyll A-B binding protein, putative, expressed	17.2479	86.7595	0.000358397	1.86808	up
Os03g0249400	LOC_Os03g14530	S10/S20 domain containing ribosomal protein, putative, expressed	42.5147	143.814	0.000368935	1.86808	up
Os03g0346500	LOC_Os03g22519		4.14999	20.6204	0.00499593	1.87173	up
Os03g0811200	LOC_Os03g59650	BRCA1 C Terminus domain containing protein, expressed	1.5945	4.38526	0.000942415	1.87319	up
Os02g0786900	LOC_Os02g54560	SCP-like extracellular protein, expressed	2.74223	11.6627	0.00168278	1.87627	up
Os07g0510100	LOC_Os07g32590	peptidase, M24 family protein, putative, expressed	2.25163	6.71376	0.00202302	1.87643	up
Os02g0714200	LOC_Os02g48360	pyrophosphate--fructose 6-phosphate 1-phosphotransferase subunit alpha, putative, expressed	10.5875	32.2863	0.000322124	1.87711	up
Os10g0521300	LOC_Os10g37690	inner membrane protein, putative, expressed	5.94561	19.7587	0.000539265	1.87715	up
Os04g0500200	LOC_Os04g42200	expressed protein	8.68192	44.2446	0.00428001	1.87715	up
Os05g0450300	LOC_Os05g37780	expressed protein	3.05948	13.5257	0.00428001	1.87715	up
Os04g0629100	LOC_Os04g53700	zinc finger protein, putative, expressed	1.02275	2.93799	0.00914318	1.87801	up
Os03g0727800	LOC_Os03g51760	OsFBX109 - F-box domain containing protein, expressed	3.55187	20.8104	0.000924928	1.87844	up
Os04g0659100	LOC_Os04g56400	glutamine synthetase, catalytic domain containing protein, expressed	2.12113	7.62623	0.00102776	1.87869	up
Os01g0932650			7.99348	29.1565	0.00115706	1.87898	up
Os09g0375000	LOC_Os09g20820	enolase, putative, expressed	7.45198	23.4193	0.000333512	1.8797	up
Os03g0841700	LOC_Os03g62490	prohibitin-2, putative, expressed	8.55497	30.4522	0.000364136	1.8823	up
Os11g0502700	LOC_Os11g30760	expressed protein	2.65278	11.4922	0.00748483	1.88446	up
Os12g0472900			6.09827	24.8041	0.00748483	1.88446	up
Os02g0553200	LOC_Os02g34810	OsAPx8 - Thylakoid-bound Ascorbate Peroxidase encoding gene 5,8, expressed	5.08919	16.1675	0.00201131	1.88449	up
Os05g0443800	LOC_Os05g37160	tubulin/FtsZ domain containing protein, putative, expressed	3.98476	12.5675	0.000421178	1.88591	up
Os01g0544450			2.52662	8.66631	0.000486865	1.88995	up
Os07g0572900	LOC_Os07g38540	40S ribosomal protein S13, putative, expressed	43.4928	183.536	0.000293254	1.89015	up
Os01g0514600	LOC_Os01g33080	fimbrin-like protein 2, putative, expressed	0.841753	2.86253	0.0062061	1.89026	up
Os05g0548900	LOC_Os05g47540	CPuORF26 - conserved peptide uORF-containing transcript, expressed	8.42292	26.3061	0.000275503	1.89098	up
Os01g0228901			0.76765	2.22352	0.00282752	1.89098	up
Os03g0396900	LOC_Os03g27930	RNA cap guanine-N2 methyltransferase domain containing protein, expressed	0.624808	1.93314	0.00955271	1.89293	up
Os09g0540600	LOC_Os09g36900	WD domain, G-beta repeat domain containing protein, expressed	2.62288	9.78235	0.00104188	1.89432	up
Os03g0410900	LOC_Os03g29740	LSM domain containing protein, expressed	46.829	170.128	0.00026872	1.89476	up
Os04g0446500	LOC_Os04g36890	peptidyl-prolyl cis-trans isomerase, FKBP-type, putative, expressed	12.2832	40.7898	0.00027372	1.895	up
Os12g0167700	LOC_Os12g06980	SAP domain containing protein, expressed	1.42069	4.39258	0.00520617	1.89551	up
Os12g0556400	LOC_Os12g36930	expressed protein	10.8806	45.4534	0.000611655	1.89592	up
Os02g0284800	LOC_Os02g18390	expressed protein	20.0022	100.132	0.000298682	1.89793	up
Os01g0787600	LOC_Os01g57770	OsPOP4 - Putative Prolyl Oligopeptidase homologue, expressed	1.17494	5.62359	0.00775751	1.89886	up
Os02g0770700	LOC_Os02g53120	Peptidase family C50, putative, expressed	1.55688	4.11771	0.000597216	1.90085	up
Os12g0601000	LOC_Os12g40860	Leucine Rich Repeat family protein, expressed	1.60888	5.82173	0.00283525	1.90127	up
Os07g0670600	LOC_Os07g47420	60S ribosome subunit biogenesis protein NIP7, putative, expressed	39.2555	202.588	0.000247758	1.90192	up
Os03g0376600	LOC_Os03g25960	RNA recognition motif containing protein, putative, expressed	6.34254	22.2551	0.000437629	1.90336	up
Os03g0355800	LOC_Os03g23970	diphthine synthase, putative, expressed	3.91747	14.6592	0.000953715	1.90338	up
Os11g0242800	LOC_Os11g13890	chlorophyll A-B binding protein, putative, expressed	25.8808	138.438	0.000241263	1.90362	up
Os03g0815400	LOC_Os03g60100	50S ribosomal protein L17, putative, expressed	3.10764	12.2659	0.00377919	1.90463	up
Os06g0256000			1.80014	6.06609	0.00377919	1.90463	up
Os02g0103700	LOC_Os02g01332	ribosomal protein L6, putative, expressed	79.2896	328.797	0.000379982	1.90486	up
Os02g0193600	LOC_Os02g10020	Mad3/BUB1 homology region 1 domain containing protein, expressed	1.63391	6.27867	0.00326467	1.90862	up
Os06g0367100	LOC_Os06g26234	1,4-alpha-glucan-branching enzyme, putative, expressed	0.709211	4.39146	0.00532367	1.90896	up
Os02g0781400	LOC_Os02g54060	chaperonin, putative, expressed	8.57123	36.151	0.000346065	1.91104	up
Os04g0505200	LOC_Os04g42620	uncharacterized protein At4g06744 precursor, putative, expressed	1.71771	9.5689	0.00284348	1.91229	up
Os03g0622300	LOC_Os03g42440	expressed protein	22.7625	88.8284	0.000245455	1.91671	up
Os07g0174200	LOC_Os07g07770	ribosomal protein S13p/S18e, putative	19.8552	78.7971	0.000289175	1.91698	up
Os01g0118400	LOC_Os01g02900	glycosyltransferase, putative, expressed	1.31917	7.60348	0.00220542	1.91881	up
Os05g0554100	LOC_Os05g48050	ribosomal protein L7/L12 C-terminal domain containing protein, expressed	8.04328	29.7471	0.000304792	1.92165	up
Os02g0211000	LOC_Os02g11960	ABC transporter, ATP-binding protein, putative	1.9825	6.08777	0.000539583	1.92222	up
Os12g0616400	LOC_Os12g42190	transposon protein, putative, unclassified, expressed	2.13966	11.1999	0.00545029	1.92362	up
Os02g0554100	LOC_Os02g34860	Regulator of chromosome condensation domain containing protein, expressed	3.63691	14.5139	0.000382876	1.92528	up
Os04g0496300	LOC_Os04g41900	expressed protein	29.1086	163.893	0.000177567	1.93061	up
Os02g0821800	LOC_Os02g57590	rRNA 2-O-methyltransferase fibrillarin 2, putative, expressed	17.0059	67.0719	0.000175141	1.93084	up
Os08g0558400	LOC_Os08g44420	kinesin-related protein, putative, expressed	6.48601	24.687	0.000193138	1.93226	up
Os01g0897500	LOC_Os01g67210	PPR repeat domain containing protein, putative, expressed	7.52404	22.3241	0.000876882	1.93263	up
Os03g0182700	LOC_Os03g08450	eukaryotic translation initiation factor 3 subunit K, putative, expressed	39.4992	137.896	0.00018256	1.93317	up
Os09g0361200	LOC_Os09g19710	hypersensitive-induced response protein, putative, expressed	2.02497	7.21017	0.00331242	1.93396	up
Os02g0255700	LOC_Os02g15660	tetratricopeptide repeat, putative, expressed	2.7817	9.3609	0.00286119	1.93681	up
Os03g0569900	LOC_Os03g37270	RNA recognition motif containing protein, putative, expressed	12.4368	37.1061	0.000169162	1.93789	up
Os02g0158100	LOC_Os02g06340	EH domain-containing protein 1, putative, expressed	3.57762	23.8768	0.00558671	1.93968	up
Os03g0773150	LOC_Os03g56241	40S ribosomal protein S29, putative, expressed	109.518	413.988	0.000166365	1.94195	up
Os01g0502700	LOC_Os01g31800	Core histone H2A/H2B/H3/H4 domain containing protein, putative, expressed	2.48955	14.0353	0.00465228	1.94281	up
Os10g0422401			13.8621	48.5943	0.00465228	1.94281	up
Os02g0288200	LOC_Os02g18660	expressed protein	11.295	43.678	0.000146723	1.94574	up
Os01g0219500	LOC_Os01g12020	LTPL18 - Protease inhibitor/seed storage/LTP family protein precursor, expressed	1.64855	7.22145	0.00172169	1.94611	up
Os05g0551801			0.84881	3.02711	0.00333807	1.94818	up
Os10g0516100	LOC_Os10g37180	glycine cleavage system H protein, putative, expressed	2.06667	9.20721	0.00874815	1.95183	up
Os11g0300600	LOC_Os11g19480	receptor protein kinase-like protein At4g34220 precursor, putative, expressed	0.989599	6.6707	0.00874815	1.95183	up
Os03g0780500	LOC_Os03g56800	CBS domain containing membrane protein, putative, expressed	26.179	108.461	0.000154765	1.95207	up
Os12g0560700	LOC_Os12g37400	MCM7 - Putative minichromosome maintenance MCM complex subunit 7, expressed	1.17204	3.96927	0.00114331	1.95302	up
Os01g0908400	LOC_Os01g68030	expressed protein	60.5285	234.68	0.000130258	1.95685	up
Os01g0306800	LOC_Os01g20110	expressed protein	4.24023	13.4147	0.000245521	1.95767	up
Os04g0598200	LOC_Os04g50990	L11 domain containing ribosomal protein, putative, expressed	140.999	713.142	0.000235661	1.95871	up
Os01g0651000	LOC_Os01g46220	GDSL-like lipase/acylhydrolase, putative, expressed	11.7269	58.8551	0.000136411	1.96097	up
Os05g0552300	LOC_Os05g47890	WD domain, G-beta repeat domain containing protein, expressed	64.8236	311.374	0.000192094	1.96278	up
Os06g0656300	LOC_Os06g44610	membrane associated DUF588 domain containing protein, putative, expressed	2.50525	10.7097	0.00336476	1.96362	up
Os11g0150800	LOC_Os11g05330		6.37929	31.011	0.00102302	1.96474	up
Os01g0153300	LOC_Os01g06010	Core histone H2A/H2B/H3/H4 domain containing protein, putative, expressed	45.7842	257.919	0.000115489	1.96697	up
Os01g0513800	LOC_Os01g33030	Brix domain containing protein, putative, expressed	9.42182	31.9041	0.000125877	1.97243	up
Os01g0856000	LOC_Os01g63710	CDC6 - Putative DNA replication initiation protein, expressed	1.3795	4.84131	0.00134533	1.9729	up
Os02g0459300	LOC_Os02g26140	microtubule-binding protein TANGLED1, putative, expressed	1.58405	10.2598	0.00914739	1.97372	up
Os02g0108100	-		0.903419	6.02763	0.00483844	1.97821	up
Os09g0413500	LOC_Os09g24690	60S ribosomal protein L34, putative, expressed	203.837	977.223	0.000136603	1.98001	up
Os08g0191250			16.078	65.8419	0.000457253	1.98206	up
Os01g0860300	LOC_Os01g64090	L1P family of ribosomal proteins domain containing protein, expressed	34.2843	119.179	9.7e-05	1.98229	up
Os05g0476200	LOC_Os05g39850	MCM3 - Putative minichromosome maintenance MCM complex subunit 3, expressed	2.42929	7.55172	0.000192789	1.9836	up
Os03g0850100	LOC_Os03g63300	NLI interacting factor-like phosphatase, putative, expressed	1.37379	4.19532	0.00188841	1.98376	up
Os09g0133000	LOC_Os09g04720	SWIB/MDM2 domain containing protein, expressed	6.83631	25.8029	0.000326112	1.98465	up
Os12g0529900	LOC_Os12g34500	expressed protein	3.29097	13.2699	0.000528497	1.98981	up
Os06g0274200	LOC_Os06g16290	ribosomal protein L7Ae, putative, expressed	26.824	108.059	8.68e-05	1.99059	up
Os07g0150200	LOC_Os07g05580	ribosomal protein L7Ae, putative, expressed	167.054	609.198	0.000157524	1.99406	up
Os02g0272200	LOC_Os02g17230	flavin monooxygenase, putative	1.45373	5.29222	0.00494002	1.99869	up
Os08g0524400	LOC_Os08g41290	AIR12, putative, expressed	2.18105	16.2399	0.00494002	1.99869	up
Os04g0490900	LOC_Os04g41350	amino acid transporter, putative, expressed	2.15805	13.4027	0.0040842	1.99876	up
Os06g0217300	LOC_Os06g11330	OsMADS55 - MADS-box family gene with MIKCc type-box, expressed	1.19337	4.45364	0.0040842	1.99876	up
Os07g0673550	LOC_Os07g47640	ultraviolet-B-repressible protein, putative, expressed	3.24861	17.4166	0.0040842	1.99876	up
Os10g0214132			26.0466	108.842	0.00187112	1.99904	up
Os07g0105700	LOC_Os07g01490	kinesin motor domain containing protein, putative, expressed	3.65795	11.5636	0.000225829	1.9996	up
Os01g0743400	LOC_Os01g54020	tRNA synthetase, putative, expressed	2.37103	8.04392	0.000527759	2.00973	up
Os01g0173900	LOC_Os01g07870	ABC transporter family protein, putative, expressed	1.22929	4.75421	0.000152908	2.01077	up
Os04g0476400	LOC_Os04g40050	ribonuclease H2 subunit B, putative, expressed	1.18674	3.12758	0.00102799	2.01264	up
Os03g0212300	LOC_Os03g11370	B3 DNA binding domain containing protein, expressed	3.58146	18.0959	0.000292545	2.01592	up
Os08g0192950			28.6494	98.5686	6.42e-05	2.01875	up
Os05g0502000	LOC_Os05g42250	cyclic nucleotide-gated ion channel 2, putative, expressed	1.43622	8.70141	0.000420174	2.01894	up
Os02g0795732			1.55857	5.03384	0.00344866	2.01903	up
Os11g0154300	LOC_Os11g05600	DUF584 domain containing protein, putative, expressed	1.78241	10.6526	0.00504705	2.02144	up
Os12g0509100	LOC_Os12g32470	expressed protein	0.851266	2.79718	0.00504705	2.02144	up
Os02g0731600	LOC_Os02g49870	expressed protein	4.50878	22.1346	0.00504705	2.02144	up
Os11g0456000	LOC_Os11g26880	RALFL14 - Rapid ALkalinization Factor RALF family protein precursor, expressed	2.46348	10.2616	0.00624243	2.02289	up
Os07g0673600	-		10.111	58.7896	0.000247504	2.02302	up
Os07g0209100	LOC_Os07g10840	uncharacterized glycosyltransferase, putative, expressed	2.54527	16.1157	0.000115233	2.02499	up
Os09g0501825			22.6357	87.6588	0.000341145	2.02715	up
Os01g0916600	LOC_Os01g68790	RNA recognition motif containing protein, putative, expressed	78.635	306.231	7.11e-05	2.02852	up
Os04g0457000	LOC_Os04g38410	chlorophyll A-B binding protein, putative, expressed	18.4932	113.996	5.62e-05	2.02882	up
Os08g0359600	LOC_Os08g27090	ribosomal protein S17, putative, expressed	17.5115	78.5729	6.48e-05	2.02916	up
Os11g0592000	LOC_Os11g37950	WIP3 - Wound-induced protein precursor, expressed	3.52789	16.9777	0.00124963	2.02923	up
Os07g0588800	LOC_Os07g39980	GA22009-PA, putative, expressed	6.41179	21.1431	8.8e-05	2.02926	up
Os10g0417600	LOC_Os10g28200	NAD dependent epimerase/dehydratase family protein, putative, expressed	2.73518	11.6225	0.000237192	2.03145	up
Os10g0407100	LOC_Os10g26690	structural constituent of ribosome, putative, expressed	5.66041	27.5414	0.000568559	2.03414	up
Os04g0448600	LOC_Os04g37580	cation transport regulator-like protein 1, putative, expressed	3.27437	12.2572	0.000615173	2.03528	up
Os08g0192900	LOC_Os08g09350	gar2, putative, expressed	24.3998	109.151	6.17e-05	2.03625	up
Os03g0742300	LOC_Os03g53100	response regulator receiver domain containing protein, expressed	7.18248	37.4705	0.0002029	2.03766	up
Os08g0564300	LOC_Os08g45030	multidrug resistance protein, putative, expressed	2.39637	18.6326	0.000144771	2.03796	up
Os05g0353400	LOC_Os05g28510	importin subunit beta, putative, expressed	11.034	34.0656	4.63e-05	2.04267	up
Os09g0347800	LOC_Os09g17850	acetyltransferase type B catalytic subunit, putative, expressed	5.77996	20.5058	6.99e-05	2.05056	up
Os03g0785800	LOC_Os03g57190	TCP family transcription factor, putative, expressed	7.79061	46.8019	4.54e-05	2.05234	up
Os07g0624600	LOC_Os07g43160	uncharacterized glycosyl hydrolase Rv2006/MT2062, putative, expressed	52.8596	248.882	6.62e-05	2.05311	up
Os07g0207400	LOC_Os07g10660	ribosomal protein, putative, expressed	87.6004	367.358	5.59e-05	2.05741	up
Os07g0141400	LOC_Os07g04840	PsbP, putative, expressed	12.5734	71.3003	4.49e-05	2.05753	up
Os06g0691200	LOC_Os06g47600	thaumatin family domain containing protein, expressed	20.4617	134.845	3.97e-05	2.0582	up
Os01g0660800	LOC_Os01g47180	3-5 exonuclease domain-containing protein, putative, expressed	2.26224	14.5233	0.00246162	2.05873	up
Os03g0691500	LOC_Os03g48490	centromere protein, putative, expressed	0.431991	1.54614	0.00246162	2.05873	up
Os07g0158300	LOC_Os07g06450	RNA recognition motif containing protein, putative, expressed	1.16686	5.79544	0.00246162	2.05873	up
Os05g0113900	LOC_Os05g02300	Core histone H2A/H2B/H3/H4 domain containing protein, putative, expressed	12.8853	76.9055	6.36e-05	2.05886	up
Os04g0453450			4.1895	26.4477	0.000164936	2.06135	up
Os05g0413332			13.2702	71.4741	3.8e-05	2.06156	up
Os04g0433800	LOC_Os04g35420	helicase conserved C-terminal domain containing protein, expressed	1.22414	4.02718	0.000139468	2.06475	up
Os10g0438500	LOC_Os10g30280	OsFBX386 - F-box domain containing protein, expressed	1.90487	6.77246	0.000623017	2.06526	up
Os12g0530000	LOC_Os12g34510	Core histone H2A/H2B/H3/H4 domain containing protein, putative, expressed	56.6029	344.39	3.74e-05	2.0654	up
Os09g0453700	LOC_Os09g28040	OsPOP18 - Putative Prolyl Oligopeptidase homologue, expressed	0.599255	2.22048	0.00350328	2.06605	up
Os04g0540750			2.51332	14.3687	0.000406174	2.06817	up
Os03g0421800	LOC_Os03g30830	X8 domain containing protein, expressed	5.56711	31.0611	0.000214209	2.07218	up
Os05g0512000	LOC_Os05g43610	ATBARD1/BARD1, putative, expressed	1.14745	3.93955	0.000214209	2.07218	up
Os03g0780200	LOC_Os03g56782	hypothetical protein	9.67819	49.9638	0.000302615	2.07245	up
Os07g0148900	LOC_Os07g05480	photosystem I reaction center subunit, chloroplast precursor, putative, expressed	14.2587	78.2677	8.09e-05	2.07259	up
Os02g0106100	LOC_Os02g01590	glycosyl hydrolases, putative, expressed	0.978903	6.62328	0.000829343	2.07332	up
Os02g0273900	LOC_Os02g17370	expressed protein	4.47481	26.7441	0.00663914	2.08123	up
Os03g0161450			3.53801	22.0906	0.00663914	2.08123	up
Os11g0149300	LOC_Os11g05180	expressed protein	1.2117	6.24919	0.00663914	2.08123	up
Os01g0713200	LOC_Os01g51570	glycosyl hydrolases family 17, putative, expressed	1.4807	8.88932	0.00245049	2.08273	up
Os09g0530200	LOC_Os09g36060	endoglucanase, putative, expressed	0.818203	4.14457	0.00245049	2.08273	up
Os04g0201200	LOC_Os04g12480	pumilio-family RNA binding repeat containing protein, expressed	1.59502	4.91486	9.3e-05	2.08441	up
Os10g0117000	LOC_Os10g02770	glycosyl hydrolases family 16, putative, expressed	0.66908	1.99158	0.000723907	2.08772	up
Os04g0677000	LOC_Os04g58050	expressed protein	1.32881	6.19038	0.00292056	2.08784	up
Os11g0128400	LOC_Os11g03430	CDC45B - Putative DNA replication initiation protein, expressed	0.677062	3.01835	0.00292056	2.08784	up
Os05g0550300	LOC_Os05g47700	LTPL152 - Protease inhibitor/seed storage/LTP family protein precursor, expressed	14.9197	79.3636	5e-05	2.09699	up
Os12g0581800	LOC_Os12g39210	cyclin, putative, expressed	0.891373	4.23462	0.00432536	2.10024	up
Os01g0356500	LOC_Os01g25440	thiamin pyrophosphokinase 1, putative, expressed	4.54521	14.7754	5.49e-05	2.10042	up
Os07g0604800	LOC_Os07g41360	alpha-1,4-glucan-protein synthase, putative, expressed	8.06183	36.209	3.04e-05	2.1019	up
Os01g0962600	LOC_Os01g73160	40S ribosomal protein S10, putative, expressed	45.5639	205.6	2.35e-05	2.10361	up
Os04g0685400	LOC_Os04g58860	harpin-induced protein 1 domain containing protein, expressed	14.9706	82.3183	2.51e-05	2.10681	up
Os11g0171700	LOC_Os11g07050	FHA domain containing protein, putative, expressed	1.45952	7.99328	0.00014812	2.10722	up
Os06g0717300	LOC_Os06g50350	expressed protein	8.38776	37.7172	0.00539285	2.10786	up
Os06g0156600	LOC_Os06g06250	GDSL-like lipase/acylhydrolase, putative, expressed	2.35068	13.8121	0.000246216	2.10892	up
Os02g0106201			1.93463	12.0098	0.000153594	2.10996	up
Os06g0160000			6.50453	34.2358	0.000773843	2.11102	up
Os11g0180600			0.941093	3.2002	7.35e-05	2.11576	up
Os07g0507500	LOC_Os07g32406	expressed protein	2.07762	10.996	9.62e-05	2.1158	up
Os06g0127900	LOC_Os06g03720	ribonucleoside-diphosphate reductase small chain, putative, expressed	2.31378	12.7684	0.000276032	2.11597	up
Os01g0648225			0.948085	3.8532	0.00037941	2.11602	up
Os04g0629300	LOC_Os04g53720	SNF2 family N-terminal domain containing protein, expressed	0.900593	2.89608	0.000173046	2.11909	up
Os03g0823400	LOC_Os03g60840	BBTI13 - Bowman-Birk type bran trypsin inhibitor precursor, expressed	6.91414	34.8331	7.59e-05	2.12033	up
Os12g0615900	LOC_Os12g42150	WD domain, G-beta repeat domain containing protein, expressed	13.1856	61.5723	2.37e-05	2.12071	up
Os01g0799500	LOC_Os01g58550	methyladenine glycosylase, putative, expressed	3.10743	20.3305	0.000100885	2.12101	up
Os05g0395400	LOC_Os05g32860	expressed protein	2.11857	13.2872	0.0088927	2.12718	up
Os09g0395400	-		11.897	75.7073	5.24e-05	2.12962	up
Os04g0542800	LOC_Os04g45900	transposon protein, putative, unclassified, expressed	0.593445	3.59366	0.00203273	2.13048	up
Os09g0524300	LOC_Os09g35600	MATE domain containing protein, expressed	3.40862	24.2878	4.9e-05	2.13553	up
Os01g0143300	LOC_Os01g05010	mitochondrial glycoprotein, putative, expressed	8.23451	38.0969	2.8e-05	2.14038	up
Os05g0438700	LOC_Os05g36280	histone H3, putative, expressed	31.1759	194.302	1.41e-05	2.14464	up
Os01g0265100	LOC_Os01g16030	ADP-ribosylation factor, putative, expressed	1.37391	5.87627	0.00551028	2.14491	up
Os02g0744600	LOC_Os02g51060	CSLA6 - cellulose synthase-like family A; mannan synthase, expressed	6.29747	27.8043	0.00169718	2.15133	up
Os12g0615700	LOC_Os12g42130	MATE efflux family protein, putative, expressed	0.829086	4.09298	0.00169718	2.15133	up
Os09g0433600	LOC_Os09g26340	Core histone H2A/H2B/H3/H4 domain containing protein, putative, expressed	14.9985	87.7857	3.26e-05	2.15241	up
Os10g0414700	LOC_Os10g27470	KH domain containing protein, putative, expressed	0.789103	2.88918	0.00106783	2.15344	up
Os05g0131100	LOC_Os05g04070	expressed protein	0.903451	3.90197	0.00706942	2.15775	up
Os05g0205100	LOC_Os05g11570	NLI interacting factor-like phosphatase, putative, expressed	2.49265	17.7806	0.000322622	2.17122	up
Os12g0563350			1.63095	11.1086	0.00239225	2.17217	up
Os02g0168300	LOC_Os02g07180	expressed protein	0.627472	2.90209	0.00443379	2.17255	up
Os04g0403400	LOC_Os04g33050	HIRAN domain containing protein, putative, expressed	0.329551	1.4128	0.00443379	2.17255	up
Os01g0637600	LOC_Os01g45070	peptide deformylase, putative, expressed	0.942206	4.45751	0.00927973	2.1731	up
Os04g0504200	LOC_Os04g42540	expressed protein	1.06801	8.04612	0.00927973	2.1731	up
Os06g0116600	LOC_Os06g02600	DAG protein, chloroplast precursor, putative, expressed	35.1031	175.268	8.53e-06	2.17847	up
Os02g0682200	LOC_Os02g45770	OsMADS6 - MADS-box family gene with MIKCc type-box, expressed	1.78268	8.28597	0.00047745	2.17913	up
Os05g0187100	LOC_Os05g09500	hexokinase, putative, expressed	1.99503	8.75417	7.3e-05	2.17922	up
Os05g0244500	LOC_Os05g15510	cellulase, putative, expressed	1.31794	10.56	0.00103081	2.18133	up
Os04g0690600	LOC_Os04g59430	auxin response factor, putative, expressed	0.685943	3.85878	0.00165959	2.18288	up
Os10g0181333			0.422698	1.5977	0.00289917	2.18491	up
Os02g0761100	LOC_Os02g52360	peptidyl-prolyl cis-trans isomerase CYP40, putative, expressed	3.31317	12.7662	2.16e-05	2.18543	up
Os12g0257000	LOC_Os12g15470	OsSCP65 - Putative Serine Carboxypeptidase homologue, expressed	0.917064	4.00508	0.00562269	2.18769	up
Os01g0100700	LOC_Os01g01060	40S ribosomal protein S5, putative, expressed	90.0025	476.59	9.32e-06	2.18996	up
Os02g0617700	LOC_Os02g40460	S1 RNA binding domain containing protein, expressed	4.07148	14.9985	3.94e-05	2.19149	up
Os05g0170250			0.918477	5.46419	9.13e-05	2.19516	up
Os12g0633200	LOC_Os12g43670	ergosterol biosynthetic protein 28, putative, expressed	4.30491	18.6535	0.000192274	2.19585	up
Os03g0279200	LOC_Os03g17100	Core histone H2A/H2B/H3/H4 domain containing protein, putative, expressed	50.3817	328.178	6.97e-06	2.19644	up
Os01g0529800	LOC_Os01g34560	3-ketoacyl-CoA synthase, putative, expressed	0.966216	5.70368	0.000583145	2.19705	up
Os01g0273100	LOC_Os01g16650	ubiquitin-conjugating enzyme, putative, expressed	8.78165	65.9811	1.54e-05	2.19953	up
Os08g0439900	LOC_Os08g34130	mitochondrial glycoprotein, putative, expressed	2.29659	13.1141	0.000451652	2.20366	up
Os09g0442400	LOC_Os09g27040	GEX1, putative, expressed	0.350867	1.9639	0.00728563	2.20575	up
Os03g0851700	LOC_Os03g63480	ankyrin repeat domain containing protein, expressed	1.58509	10.7736	0.000264708	2.20615	up
Os05g0279900	LOC_Os05g20020	polygalacturonase, putative, expressed	2.0438	12.5158	0.000355796	2.20961	up
Os09g0568400	LOC_Os09g39500	ubiquitin fusion protein, putative, expressed	289.014	1329.06	5.94e-06	2.21025	up
Os08g0490900	LOC_Os08g38300	Core histone H2A/H2B/H3/H4 domain containing protein, putative, expressed	33.1621	217.895	5.29e-06	2.21627	up
Os01g0720500	LOC_Os01g52240	chlorophyll A-B binding protein, putative, expressed	604.146	1347.28	5.21e-06	2.21682	up
Os02g0130000	LOC_Os02g03730	SWIB/MDM2 domain containing protein, expressed	13.2101	63.7069	7.56e-06	2.21691	up
Os03g0370500	LOC_Os03g25450	h/ACA ribonucleoprotein complex subunit 4, putative, expressed	7.01492	34.836	5.59e-06	2.21703	up
Os01g0259400	LOC_Os01g15480	EMB3013, putative, expressed	1.08629	3.89515	2.32e-05	2.22124	up
Os04g0348100	LOC_Os04g28060	expressed protein	5.56457	27.2956	2.17e-05	2.2233	up
Os08g0421800	LOC_Os08g32600	STE_MEKK_ste11_MAP3K.21 - STE kinases include homologs to sterile 7, sterile 11 and sterile 20 from yeast, expressed	0.73644	3.22781	0.000189672	2.22432	up
Os03g0567100	LOC_Os03g36960	expressed protein	2.43689	15.1779	0.00192289	2.23408	up
Os06g0253600	LOC_Os06g14280	cysteine-rich repeat secretory protein precursor, putative, expressed	1.5747	12.612	0.00192289	2.23408	up
Os09g0568200	LOC_Os09g39490	histone-like transcription factor and archaeal histone, putative, expressed	2.39105	11.5837	0.000333456	2.23513	up
Os01g0679700	LOC_Os01g48770	60S ribosomal protein L37a, putative, expressed	263.718	1329.99	6.14e-06	2.24012	up
Os01g0282800	LOC_Os01g18050	tubulin/FtsZ domain containing protein, putative, expressed	14.6775	76.421	3.74e-06	2.24229	up
Os02g0148000	LOC_Os02g05470	CCT motif family protein, expressed	1.24307	7.60756	0.000117014	2.24407	up
Os03g0219100	LOC_Os03g11950	SEC14 cytosolic factor family protein, putative, expressed	1.67081	12.5553	0.00017585	2.24691	up
Os01g0866200	LOC_Os01g64640	histone H3, putative, expressed	36.2457	238.959	3.97e-06	2.24937	up
Os11g0128700	LOC_Os11g03460	Mad3/BUB1 homology region 1 domain containing protein, expressed	1.06111	4.16673	0.000103443	2.25588	up
Os09g0571400	LOC_Os09g39780	peptidyl-prolyl cis-trans isomerase, putative, expressed	22.3534	140.346	4.46e-06	2.25685	up
Os07g0689600	LOC_Os07g48980	nicotianamine synthase, putative, expressed	1.60224	10.1347	0.000186601	2.25734	up
Os09g0571200	LOC_Os09g39770	C2 domain containing protein, putative, expressed	1.01633	8.42291	0.00748921	2.26268	up
Os02g0543000	LOC_Os02g33820	abscisic stress-ripening, putative, expressed	4.93838	29.2861	0.000246683	2.26593	up
Os03g0750300			2.35936	9.00065	1.25e-05	2.26646	up
Os02g0189300	LOC_Os02g09620	GDSL-like lipase/acylhydrolase, putative, expressed	1.17519	9.29171	0.000788441	2.26691	up
Os06g0264800	LOC_Os06g15400	expressed protein	135.57	653.896	1.18e-05	2.26753	up
Os10g0545600	LOC_Os10g39850	zinc finger, C3HC4 type domain containing protein, expressed	0.757679	3.5011	0.000439714	2.27362	up
Os05g0556700	LOC_Os05g48290	T-complex protein, putative, expressed	9.37243	40.3545	3.39e-06	2.27719	up
Os04g0581300	LOC_Os04g49220	mitochondrial import inner membrane translocase subunit Tim, putative	14.5847	54.714	5.79e-06	2.27801	up
Os02g0507600	LOC_Os02g30420	expressed protein	1.44306	9.37296	0.000266091	2.27887	up
Os02g0742800	LOC_Os02g50910	expressed protein	2.60638	11.1721	1.02e-05	2.28376	up
Os01g0663300	LOC_Os01g47400	OsMan01 - Endo-Beta-Mannanase, expressed	4.45006	27.3587	4.68e-06	2.28819	up
Os10g0418000	LOC_Os10g28230	Core histone H2A/H2B/H3/H4 domain containing protein, putative, expressed	25.9443	163.267	1.98e-06	2.29223	up
Os02g0186700	LOC_Os02g09380	expressed protein	5.25699	24.5206	1.17e-05	2.29228	up
Os01g0728100	LOC_Os01g52770	GDSL-like lipase/acylhydrolase, putative, expressed	5.20525	41.0613	1.04e-05	2.29351	up
Os01g0896400	LOC_Os01g67110	expressed protein	18.6149	164.129	3.43e-06	2.29621	up
Os11g0120200	LOC_Os11g02740	expressed protein	0.332241	2.02878	0.00580145	2.29688	up
Os12g0189400	LOC_Os12g08770	photosystem I reaction center subunit N, chloroplast precursor, putative, expressed	6.49552	41.4082	2.69e-05	2.2982	up
Os11g0116000	LOC_Os11g02400	LTPL8 - Protease inhibitor/seed storage/LTP family protein precursor, expressed	2.78959	140.485	0.000122832	2.29849	up
Os08g0207000	LOC_Os08g10608	ribosomal protein S17, putative, expressed	62.5917	299.739	2.74e-06	2.30723	up
Os04g0540600	LOC_Os04g45720	aldehyde dehydrogenase, putative, expressed	2.26912	15.5673	1.05e-05	2.3106	up
Os02g0232100	LOC_Os02g13810	DNA binding protein, putative, expressed	0.99183	4.63857	0.000853603	2.32766	up
Os03g0158000	-		1.10387	9.20397	0.00278729	2.32943	up
Os04g0228400	LOC_Os04g15840	expansin precursor, putative, expressed	0.703678	4.98769	0.00449778	2.33029	up
Os10g0473950			0.968481	8.59315	0.00449778	2.33029	up
Os01g0889800	LOC_Os01g66600	rhodanese-like, putative, expressed	0.484613	3.15593	0.00766168	2.33137	up
Os02g0815800	LOC_Os02g57070	3-5 exoribonuclease CSL4, putative, expressed	3.86213	18.0976	1.54e-05	2.33202	up
Os10g0519800	LOC_Os10g37540	OsFBDUF48 - F-box and DUF domain containing protein, expressed	1.90364	15.1175	2.2e-05	2.33329	up
Os03g0102200	LOC_Os03g01230	DNA-directed RNA polymerase II subunit RPB9, putative, expressed	4.93548	29.6335	3.41e-05	2.33492	up
Os09g0471100	LOC_Os09g29490	peroxidase precursor, putative, expressed	2.79694	22.5975	1.52e-05	2.34054	up
Os04g0208550			1.02765	6.92675	0.000143436	2.34114	up
Os01g0385000	LOC_Os01g28810	expressed protein	9.63099	41.7385	3.66e-06	2.34234	up
Os01g0617800	LOC_Os01g43060	expressed protein	1.4275	6.99508	0.000378752	2.34633	up
Os12g0189300	LOC_Os12g08760	carboxyvinyl-carboxyphosphonate phosphorylmutase, putative, expressed	31.9536	119.717	2.13e-06	2.34896	up
Os01g0937900	LOC_Os01g71170	classical arabinogalactan protein 26 precursor, putative, expressed	1.94132	17.8142	0.00144561	2.35535	up
Os03g0734300	LOC_Os03g52390	PIII1 - Proteinase inhibitor II family protein precursor, expressed	6.17486	36.5857	0.000123074	2.3563	up
Os11g0683600	-		2.77491	13.1359	0.000123074	2.3563	up
Os07g0415200	LOC_Os07g23244	ribosomal protein L23 family protein, putative, expressed	10.6699	60.564	1.14e-06	2.35646	up
Os04g0457500	LOC_Os04g38450	gamma-glutamyltranspeptidase 1 precursor, putative, expressed	0.836371	4.63642	0.000151925	2.35821	up
Os04g0457100	-		7.37052	55.5808	1.26e-06	2.35834	up
Os02g0720600	LOC_Os02g48870	aspartic proteinase nepenthesin-2 precursor, putative, expressed	0.561525	5.01299	0.00219702	2.35876	up
Os12g0621700	LOC_Os12g42700	expressed protein	1.4555	6.02079	9.9e-06	2.36266	up
Os09g0482680	LOC_Os09g30466	nuclear ribonuclease Z, putative, expressed	0.591284	3.3595	0.00349041	2.36294	up
Os01g0635400	LOC_Os01g44394	mitotic checkpoint protein, putative, expressed	4.59751	21.7018	3.15e-06	2.36333	up
Os09g0565200	LOC_Os09g39180	RNA recognition motif containing protein, putative, expressed	1.74791	9.8088	6.17e-05	2.36457	up
Os03g0626200			69.7365	469.025	7.69e-07	2.36472	up
Os02g0576600	LOC_Os02g36700	sucrose transporter BoSUT1, putative, expressed	0.337586	2.71562	0.00584123	2.36819	up
Os01g0730100	LOC_Os01g52970	OsFBX22 - F-box domain containing protein, expressed	1.34501	9.27525	0.000105661	2.37129	up
Os07g0469100	LOC_Os07g28610	expressed protein	3.04215	18.7234	0.000105661	2.37129	up
Os06g0625700	LOC_Os06g42020	CSLA9 - cellulose synthase-like family A, expressed	4.3784	22.2839	1.12e-06	2.37151	up
Os02g0805200	LOC_Os02g56130	PCNA - Putative DNA replicative polymerase clamp, expressed	19.53	107.142	6.67e-07	2.37415	up
Os01g0365300	LOC_Os01g26320	ZmEBE-1 protein, putative, expressed	4.16231	18.728	7.76e-06	2.37641	up
Os07g0258400	LOC_Os07g15460	metal transporter Nramp6, putative, expressed	0.664362	2.76977	0.000800183	2.3765	up
Os01g0954100	LOC_Os01g72470	expressed protein	6.99981	41.6976	1.33e-05	2.37777	up
Os07g0188050			5.3833	33.7599	0.000204401	2.38055	up
Os03g0366000	LOC_Os03g25050	chaperonin, putative, expressed	25.8785	134.279	6.91e-07	2.38821	up
Os02g0232900	LOC_Os02g13870	aquaporin protein, putative, expressed	6.0102	36.4978	1.22e-06	2.39261	up
Os02g0489800	LOC_Os02g28850	Kinesin motor domain domain containing protein, expressed	1.23519	5.10928	2.73e-05	2.39322	up
Os02g0202500	LOC_Os02g10810	protein of unknown function domain containing protein, expressed	31.9436	168.317	1.13e-06	2.39346	up
Os02g0494600	LOC_Os02g29220	expressed protein	1.39197	6.81991	0.000172097	2.3981	up
Os08g0156800	LOC_Os08g06040	60S ribosomal protein L34, putative, expressed	94.5718	518.428	5.39e-07	2.40005	up
Os12g0438100	LOC_Os12g25130	CRP8 - Cysteine-rich family protein precursor, expressed	8.05626	49.8419	6.74e-06	2.40253	up
Os07g0586700	LOC_Os07g39800	transcription repressor HOTR, putative, expressed	1.18125	5.98268	1.72e-05	2.4085	up
Os06g0683925			1.35914	10.2081	0.000116183	2.41001	up
Os11g0113700	LOC_Os11g02240	CAMK_KIN1/SNF1/Nim1_like.4 - CAMK includes calcium/calmodulin depedent protein kinases, expressed	0.743147	3.19826	0.000144999	2.41544	up
Os01g0296700	LOC_Os01g19220	beta-D-xylosidase, putative, expressed	0.314858	3.11036	0.00777288	2.41599	up
Os05g0270000	LOC_Os05g18750	ribosomal protein L25, putative, expressed	2.60734	16.8554	2.42e-05	2.41911	up
Os02g0556300	-		3.61191	25.63	1.7e-05	2.42229	up
Os10g0577400	LOC_Os10g42660	expressed protein	2.95149	19.817	5.15e-06	2.42529	up
Os03g0781000	LOC_Os03g56840	GTP-binding protein, putative, expressed	0.351547	1.69634	0.0021089	2.42611	up
Os01g0892600	LOC_Os01g66850	pectinacetylesterase domain containing protein, expressed	4.39468	20.0724	1.21e-06	2.43017	up
Os01g0219600	LOC_Os01g12030	endoglucanase precursor, putative, expressed	14.3504	110.177	2.78e-07	2.43502	up
Os09g0545100	LOC_Os09g37310	retrotransposon protein, putative, unclassified	1.1854	8.0838	0.00340594	2.43912	up
Os01g0378100	LOC_Os01g28030	peroxidase precursor, putative, expressed	1.7716	7.20859	1.54e-06	2.44569	up
Os10g0557600	LOC_Os10g40810	GATA zinc finger domain containing protein, expressed	1.58497	15.1588	0.000427315	2.44611	up
Os03g0778400	LOC_Os03g56700	expressed protein	2.11768	16.7866	5.92e-05	2.45064	up
Os03g0804200	LOC_Os03g58940	LTPL83 - Protease inhibitor/seed storage/LTP family protein precursor, putative, expressed	3.0958	25.6661	1.87e-06	2.45301	up
Os06g0160100	LOC_Os06g06510	histone H3, putative, expressed	8.36509	72.3747	1.5e-06	2.45618	up
Os03g0313100	LOC_Os03g19900	AP2 domain containing protein, expressed	2.16429	13.6467	3.99e-06	2.46261	up
Os06g0726800	LOC_Os06g51110	cyclin, putative, expressed	1.65082	7.73763	6.19e-06	2.46304	up
Os03g0161400	LOC_Os03g06570	IQ calmodulin-binding motif family protein, putative, expressed	1.19719	11.1996	5.07e-05	2.46549	up
Os12g0465100	LOC_Os12g27940	expressed protein	27.9477	168.572	2.66e-07	2.47123	up
Os08g0137250	LOC_Os08g04290	WD domain, G-beta repeat domain containing protein, expressed	16.7996	78.6522	1.61e-07	2.47402	up
Os03g0178200	LOC_Os03g08080	YGGT family protein, putative, expressed	1.74702	13.5789	0.000108032	2.47558	up
Os03g0622600	LOC_Os03g42480	expressed protein	10.1376	65.9665	2.08e-06	2.47902	up
Os03g0216300	LOC_Os03g11690	PPR repeat containing protein, expressed	0.400059	1.77847	0.000478524	2.48157	up
Os07g0510900	LOC_Os07g32660	monocopper oxidase, putative, expressed	0.828137	6.36324	7.36e-05	2.4828	up
Os07g0452100	LOC_Os07g26900	alpha-galactosidase precursor, putative, expressed	9.53545	60.0216	1.9e-07	2.48677	up
Os03g0244000	LOC_Os03g14040	expressed protein	0.646955	4.07053	0.0043604	2.49466	up
Os05g0130600	LOC_Os05g04000	expressed protein	1.48492	10.8162	0.0043604	2.49466	up
Os04g0678700	LOC_Os04g58200	protochlorophyllide reductase A, chloroplast precursor, putative, expressed	3.92489	34.7673	5.53e-07	2.49717	up
Os01g0896300	LOC_Os01g67100	expressed protein	1.74657	8.4998	5.93e-07	2.50154	up
Os07g0517400	LOC_Os07g33370	IQ calmodulin-binding motif family protein, expressed	0.44129	2.14632	0.00199604	2.50673	up
Os11g0615800	LOC_Os11g40150	DNA repair protein Rad51, putative, expressed	1.31975	6.75056	1.59e-05	2.50817	up
Os01g0934800	LOC_Os01g70850	esterase, putative, expressed	1.60565	11.7594	7.6e-05	2.51047	up
Os10g0150700	LOC_Os10g05990	POEI14 - Pollen Ole e I allergen and extensin family protein precursor, expressed	1.2664	10.4428	0.000230228	2.51251	up
Os02g0752200	LOC_Os02g51620	glycosyl hydrolase family 3 protein, putative, expressed	0.817611	5.75079	9.85e-06	2.5151	up
Os12g0564400	LOC_Os12g37710	PsbP, putative, expressed	0.756761	6.30147	0.000999606	2.51596	up
Os04g0487300	LOC_Os04g41040	DNA-directed RNA polymerases I, II, and III subunit RPABC1, putative, expressed	2.85839	10.9016	2.97e-07	2.51794	up
Os01g0114800	LOC_Os01g02450	retrotransposon protein, putative, unclassified	0.525317	3.10761	0.000539354	2.52323	up
Os08g0496600	LOC_Os08g38790	conserved hypothetical protein	1.02318	10.1627	0.000539354	2.52323	up
Os11g0552600	LOC_Os11g35090	kinesin motor domain containing protein, putative, expressed	0.991263	5.71225	9.43e-05	2.52333	up
Os03g0162200	LOC_Os03g06670	Core histone H2A/H2B/H3/H4 domain containing protein, putative, expressed	13.6314	92.2054	1.89e-07	2.52428	up
Os02g0783000	LOC_Os02g54190	pectinesterase, putative, expressed	0.615063	6.47922	0.000309832	2.52912	up
Os05g0507000	LOC_Os05g43140	expressed protein	9.63901	82.5871	5.01e-07	2.53356	up
Os07g0440100	LOC_Os07g25810	retrotransposon protein, putative, unclassified, expressed	0.724624	4.63292	3.2e-05	2.53461	up
Os05g0579800	LOC_Os05g50360	anaphase-promoting complex subunit 10, putative, expressed	1.17078	7.29257	0.000119049	2.53807	up
Os02g0122700	LOC_Os02g03030	ATXR, putative	1.50494	13.4865	7.85e-05	2.54155	up
Os07g0209201			4.65027	38.8673	1.12e-07	2.54228	up
Os02g0829100	LOC_Os02g58220	RPA2A - Putative single-stranded DNA binding complex subunit 2, expressed	2.41486	14.0269	4.25e-06	2.54284	up
Os07g0564500	LOC_Os07g37730	NADH-ubiquinone oxidoreductase, mitochondrial precursor, putative, expressed	0.344475	3.69172	0.000781449	2.5447	up
Os10g0104900	LOC_Os10g01570	C-5 cytosine-specific DNA methylase, putative, expressed	3.64961	18.8358	3.65e-07	2.54595	up
Os05g0272200	LOC_Os05g19000	expressed protein	4.38898	39.9696	2.55e-07	2.54709	up
Os11g0155900	LOC_Os11g05730	histone H3, putative, expressed	2.48891	23.8845	0.00015321	2.55514	up
Os05g0176000	LOC_Os05g08360	rRNA 2-O-methyltransferase fibrillarin 2, putative, expressed	14.7058	89.574	5.3e-08	2.55521	up
Os02g0699466			10.5091	59.295	4.75e-07	2.5609	up
Os01g0840700	LOC_Os01g62350	60S ribosomal protein L36-2, putative, expressed	158.154	896.58	4.26e-08	2.56831	up
Os01g0222300	LOC_Os01g12250	expressed protein	0.581566	4.09455	0.000340974	2.57414	up
Os07g0124400	-		2.39142	11.1706	3.8e-05	2.57783	up
Os02g0612900	LOC_Os02g39930	OsTIL-1 Temperature-induced lipocalin-1, expressed	1.59611	14.1501	2.72e-05	2.57829	up
Os07g0474300	LOC_Os07g29190	expressed protein	2.90381	22.5838	2.31e-06	2.58104	up
Os01g0278900	LOC_Os01g17150	plastid-specific 50S ribosomal protein 5, chloroplast precursor, putative, expressed	5.57336	39.2311	4.11e-06	2.59094	up
Os03g0844600	LOC_Os03g62740	GDSL-like lipase/acylhydrolase, putative, expressed	7.73427	73.6568	2.32e-07	2.59252	up
Os07g0212200	LOC_Os07g11110	NAD dependent epimerase/dehydratase family protein, putative, expressed	0.57317	6.23067	0.000271619	2.59893	up
Os03g0143400	LOC_Os03g04970	T-complex protein, putative, expressed	7.90167	36.758	2.65e-08	2.60581	up
Os03g0669900	LOC_Os03g46720	OsFBX106 - F-box domain containing protein	0.296071	2.75964	0.00417898	2.60868	up
Os10g0521100	LOC_Os10g37670	actin-depolymerizing factor, putative, expressed	0.622627	5.1045	0.00417898	2.60868	up
Os01g0932700	-		61.164	397.703	3.92e-08	2.62074	up
Os07g0656200	LOC_Os07g46280	Os7bglu26 - beta-mannosidase/glucosidase/exoglucanase, expressed	0.7634	4.39373	1.67e-05	2.62376	up
Os06g0159450			13.1883	124.582	5.62e-08	2.62434	up
Os11g0167800	LOC_Os11g06720	abscisic stress-ripening, putative, expressed	52.2502	399.185	1.68e-08	2.63174	up
Os09g0454300	LOC_Os09g28120	OsFBX330 - F-box domain containing protein, expressed	0.807512	6.90806	2.67e-05	2.64628	up
Os08g0266700	LOC_Os08g16610	Rad21 / Rec8 like protein, putative, expressed	0.672604	3.73507	3.22e-06	2.64824	up
Os01g0229000	LOC_Os01g12860	MYB family transcription factor, putative, expressed	2.04417	10.7924	1.29e-06	2.65683	up
Os10g0483000	LOC_Os10g34180	transcription factor BTF3, putative, expressed	21.7673	127.171	1.51e-08	2.65963	up
Os12g0507500	LOC_Os12g32280	SWIB/MDM2 domain containing protein, expressed	4.48745	38.6837	7.02e-07	2.66573	up
Os02g0750400	LOC_Os02g51480	PPR repeat domain containing protein, putative, expressed	1.46377	8.40345	3.17e-05	2.669	up
Os01g0945001	LOC_Os01g71690	recA protein, expressed	1.12265	6.31367	3.69e-06	2.67917	up
Os02g0682600	LOC_Os02g45820	mitochondrial import inner membrane translocase subunit Tim, putative, expressed	23.8506	158.573	1.72e-08	2.68732	up
Os05g0553800	LOC_Os05g48030	anti-silencing protein, ASF1-like domain containing protein, expressed	6.81914	42.2192	2.82e-08	2.68818	up
Os01g0812800	LOC_Os01g59730	ribosomal protein L7Ae, putative, expressed	3.88026	23.904	3.98e-06	2.69695	up
Os05g0466600	LOC_Os05g39050	Core histone H2A/H2B/H3/H4 domain containing protein, putative, expressed	30.5357	285.408	7.67e-09	2.70476	up
Os10g0498900	LOC_Os10g35580	ATEB1A-like microtubule associated protein, putative, expressed	2.06248	16.1567	4.22e-07	2.70622	up
Os01g0816100	LOC_Os01g60020	NAC domain transcription factor, putative, expressed	0.373645	4.239	0.000798914	2.7078	up
Os06g0115700	LOC_Os06g02530	expressed protein	8.88506	82.9584	2.31e-08	2.70961	up
Os02g0815300	LOC_Os02g57020	YCF37, putative, expressed	0.477076	6.27905	0.00541726	2.71092	up
Os03g0685100	LOC_Os03g48050	RNA methyltransferase, TrmH family protein, putative, expressed	0.352342	3.06682	0.00541726	2.71092	up
Os07g0625600			0.634745	7.52381	0.00541726	2.71092	up
Os09g0439500	LOC_Os09g26810	chlorophyll A-B binding protein, putative, expressed	0.339864	4.76426	0.00541726	2.71092	up
Os11g0592200	LOC_Os11g37970	WIP5 - Wound-induced protein precursor, expressed	0.545967	5.16228	0.00541726	2.71092	up
Os01g0605500	LOC_Os01g42070	kinesin motor domain containing protein, putative, expressed	0.460446	3.73925	1.32e-05	2.7121	up
Os04g0624701			2.7756	27.4359	1.32e-05	2.7121	up
Os04g0479000	LOC_Os04g40290	AAA-type ATPase family protein, putative, expressed	0.267357	1.9164	0.00166973	2.72835	up
Os06g0621950			1.06053	12.6783	0.00166973	2.72835	up
Os09g0565250			2.04887	18.4091	3.7e-06	2.7297	up
Os06g0543400	LOC_Os06g35160	CAMK_KIN1/SNF1/Nim1_like.26 - CAMK includes calcium/calmodulin depedent protein kinases, expressed	0.83234	9.64974	7.07e-06	2.73364	up
Os04g0583600	LOC_Os04g49420	Core histone H2A/H2B/H3/H4 domain containing protein, putative, expressed	25.4456	236.914	6.39e-09	2.73786	up
Os04g0453400	LOC_Os04g38026	transporter family protein, putative, expressed	1.20392	12.3017	1.02e-06	2.74504	up
Os06g0592400	LOC_Os06g39230	aldehyde dehydrogenase, putative, expressed	1.32117	12.0207	0.000250167	2.74933	up
Os12g0124700	LOC_Os12g03130	CDC45A - Putative DNA replication initiation protein, expressed	0.269954	2.118	0.000250167	2.74933	up
Os10g0405500	LOC_Os10g26560	expressed protein	0.345324	2.14155	2.13e-05	2.75123	up
Os12g0415800	LOC_Os12g22680	histone H3, putative, expressed	16.5238	129.415	7.85e-09	2.75502	up
Os08g0520700	LOC_Os08g40919	expressed protein	4.73009	34.5933	1.1e-08	2.75504	up
Os03g0643522			5.28984	64.9524	0.00387672	2.75719	up
Os10g0459300	LOC_Os10g32110	exostosin family domain containing protein, expressed	0.224267	3.67166	0.00387672	2.75719	up
Os03g0152900	LOC_Os03g05820	kinesin motor domain containing protein, expressed	0.462266	2.55742	3.42e-06	2.76575	up
Os01g0788800	LOC_Os01g57890	Homeobox domain containing protein, expressed	12.9224	104.271	3.45e-09	2.76798	up
Os02g0783050			1.36777	14.5634	1.05e-05	2.77248	up
Os03g0210200	LOC_Os03g11180	cysteine proteinase inhibitor 6 precursor, putative, expressed	1.5283	16.1088	0.000194377	2.77697	up
Os02g0795900	LOC_Os02g55260	DEAD-box ATP-dependent RNA helicase, putative, expressed	0.654646	3.77463	5.59e-06	2.79037	up
Os07g0106700	LOC_Os07g01600	dirigent, putative, expressed	1.33143	13.273	2.16e-06	2.80576	up
Os01g0243100	LOC_Os01g14090	kinesin motor domain containing protein, putative, expressed	1.27187	7.6333	2.18e-07	2.81498	up
Os03g0607600	LOC_Os03g41100	cyclin, putative, expressed	1.60904	14.6911	1.34e-07	2.82235	up
Os03g0747100	LOC_Os03g53580	expressed protein	1.74925	20.172	1.95e-07	2.82361	up
Os10g0499050			5.68276	51.1954	1.68e-05	2.8242	up
Os07g0628600	LOC_Os07g43540	ORC6 - Putative origin recognition complex subunit 6, expressed	1.53496	10.2379	1.59e-06	2.83183	up
Os04g0459700	LOC_Os04g38620	NAP domain containing protein, putative, expressed	6.50872	41.6948	2.24e-09	2.83632	up
Os09g0506150			0.374179	3.68095	0.000679869	2.83885	up
Os12g0125300	LOC_Os12g03180	Mad3/BUB1 homology region 1 domain containing protein, expressed	0.176856	1.30941	0.000679869	2.83885	up
Os05g0413200	LOC_Os05g34170	tubulin/FtsZ domain containing protein, putative, expressed	3.14143	31.0189	7.84e-09	2.84446	up
Os01g0224200	LOC_Os01g12460	expressed protein	0.4928	4.92708	0.00199949	2.84549	up
Os04g0391000	LOC_Os04g32090	expressed protein	0.154058	1.54998	0.00199949	2.84549	up
Os06g0613400	LOC_Os06g41050	expressed protein	0.125899	1.29442	0.00199949	2.84549	up
Os03g0290300	LOC_Os03g18070	omega-3 fatty acid desaturase, chloroplast precursor, putative, expressed	0.858931	6.21346	4.55e-05	2.85125	up
Os08g0101100	LOC_Os08g01100	HMG1/2, putative, expressed	5.54985	41.4503	4.32e-09	2.85783	up
Os05g0337400	LOC_Os05g27100	expressed protein	3.19954	28.5449	9.52e-08	2.86367	up
Os03g0294600	LOC_Os03g18350	importin subunit beta, putative, expressed	0.414526	2.86353	0.000204215	2.86413	up
Os07g0486000	LOC_Os07g30240	mutS family domain IV containing protein	0.157321	0.935424	0.000204215	2.86413	up
Os10g0370500	LOC_Os10g22520	cellulase, putative, expressed	0.284321	2.85814	0.000204215	2.86413	up
Os09g0483400	LOC_Os09g31031	ubiquitin family protein, putative, expressed	4.17124	37.4905	4.93e-08	2.87198	up
Os09g0539400	LOC_Os09g36820	MCM10 - Putative minichromosome maintenance MCM protein 10, expressed	0.615407	6.18822	3.62e-05	2.87409	up
Os07g0549900	LOC_Os07g36500	Core histone H2A/H2B/H3/H4 domain containing protein, putative, expressed	12.7318	124.385	3.18e-09	2.87911	up
Os04g0415000	LOC_Os04g33860	expressed protein	1.34958	12.126	9.24e-06	2.88028	up
Os11g0155950			9.14253	83.2888	2.23e-08	2.90712	up
Os06g0569500	LOC_Os06g37300	cytochrome P450, putative, expressed	0.328483	3.07652	5.64e-05	2.90777	up
Os01g0927000	LOC_Os01g70220	histone-lysine N-methyltransferase, putative, expressed	0.240172	1.75777	5.64e-05	2.90777	up
Os04g0174200	LOC_Os04g09450	hypothetical protein	0.360299	2.28023	5.64e-05	2.90777	up
Os01g0101800	LOC_Os01g01170	expressed protein	0.090896	1.03854	0.00490503	2.90873	up
Os01g0347600	LOC_Os01g24560	fruit bromelain precursor, putative, expressed	0.153811	2.74194	0.00490503	2.90873	up
Os03g0859100	LOC_Os03g64170	GDSL-like lipase/acylhydrolase, putative, expressed	4.66373	47.5436	2.84e-09	2.91089	up
Os01g0518000	LOC_Os01g33370	zinc-binding protein, putative, expressed	1.54565	10.5629	6.24e-06	2.91649	up
Os05g0103800	LOC_Os05g01330	expressed protein	7.55011	57.5396	1.87e-08	2.92002	up
Os01g0513950			3.04856	35.2338	0.0010419	2.92869	up
Os06g0613200			4.30434	44.5444	2.47e-07	2.92886	up
Os11g0184800	LOC_Os11g08200	eukaryotic aspartyl protease domain containing protein, expressed	0.765733	6.56353	2.72e-06	2.94001	up
Os06g0261300	LOC_Os06g14870	expressed protein	0.714433	8.17964	0.000282419	2.94149	up
Os12g0223700	LOC_Os12g12230	DEFL43 - Defensin and Defensin-like DEFL family, expressed	19.6768	136.071	7.67e-10	2.9426	up
Os01g0733500	LOC_Os01g53240	BURP domain containing protein, expressed	3.48634	42.6455	1.34e-09	2.9459	up
Os08g0101800	LOC_Os08g01150	DTA2, putative, expressed	0.359823	3.79137	8.48e-06	2.94675	up
Os03g0174200	LOC_Os03g07810	expressed protein	0.78809	8.05747	4.81e-07	2.9651	up
Os02g0750100	LOC_Os02g51470	ATP synthase F1, delta subunit family protein, putative, expressed	3.58156	44.2243	0.000211677	2.97414	up
Os03g0728500	LOC_Os03g51870	FHA domain containing protein, putative, expressed	0.594704	5.92893	3.55e-07	2.99004	up
Os08g0509300			0.498672	4.76571	7.65e-06	3.02453	up
Os02g0556400	LOC_Os02g35060	RNA methyltransferase protein, putative, expressed	1.0938	10.8198	2.2e-08	3.0263	up
Os06g0543500			2.33616	28.7854	3.61e-09	3.0506	up
Os03g0423300	LOC_Os03g30950	acyl-desaturase, chloroplast precursor, putative, expressed	0.150963	3.42641	0.00165708	3.05715	up
Os07g0257400			0.372995	4.45225	0.00165708	3.05715	up
Os05g0191700	LOC_Os05g10330	HAD superfamily phosphatase, putative	0.106819	2.61937	0.00917968	3.07786	up
Os09g0471800	LOC_Os09g29600	OsWAK85 - OsWAK receptor-like cytoplasmic kinase OsWAK-RLCK	0.0445224	0.76535	0.00917968	3.07786	up
Os06g0245900	LOC_Os06g13670	E2F family transcription factor protein, putative, expressed	0.674382	6.68186	5.5e-07	3.07797	up
Os01g0710700	LOC_Os01g51360	lipase, putative, expressed	0.296808	4.30349	2.54e-05	3.08361	up
Os09g0506000	LOC_Os09g32840	nucleotide pyrophosphatase/phosphodiesterase, putative, expressed	0.23846	2.75471	6.83e-05	3.09782	up
Os10g0542900	LOC_Os10g39680	CHIT14 - Chitinase family protein precursor, expressed	1.55709	19.0555	5.76e-08	3.10198	up
Os02g0699500	LOC_Os02g47130	expressed protein	10.6365	81.6619	9.61e-11	3.11077	up
Os05g0382500	LOC_Os05g31740	cytochrome P450 86A2, putative, expressed	0.185311	3.52306	0.000214086	3.11786	up
Os03g0574600	LOC_Os03g37810	expressed protein	0.460068	7.78998	0.000817147	3.14824	up
Os05g0462700	LOC_Os05g38740	Core histone H2A/H2B/H3/H4 domain containing protein, putative, expressed	5.19811	68.586	2.95e-09	3.17365	up
Os04g0419600	LOC_Os04g34240	histone H3, putative, expressed	2.27949	23.0559	9.49e-10	3.18547	up
Os03g0603500			1.48912	20.4684	0.00011586	3.18709	up
Os06g0683900	LOC_Os06g46990	expressed protein	0.186123	3.54983	0.00011586	3.18709	up
Os01g0734800	LOC_Os01g53350	anthocyanidin 5,3-O-glucosyltransferase, putative, expressed	0.14423	2.78052	0.000576754	3.19172	up
Os09g0244600	LOC_Os09g06950	expressed protein	3.1526	44.9785	1.16e-08	3.19379	up
Os09g0471600	LOC_Os09g29584	OsWAK84 - OsWAK receptor-like protein OsWAK-RLP, expressed	0.0376385	0.643872	0.00405434	3.19974	up
Os05g0522600	LOC_Os05g44770	receptor-like protein kinase 5 precursor, putative, expressed	0.129383	2.24798	2.28e-05	3.21173	up
Os02g0617400	LOC_Os02g40440	GDSL-like lipase/acylhydrolase, putative, expressed	0.844033	11.6984	1.02e-07	3.21722	up
Os04g0479900	LOC_Os04g40380	hypothetical protein	2.48324	31.0669	8.36e-10	3.22636	up
Os02g0164400	LOC_Os02g06850	conserved hypothetical protein	1.96485	31.3764	7.59e-07	3.23319	up
Os02g0134400	LOC_Os02g04170	L-aspartate oxidase 1, putative, expressed	0.0387987	0.795263	0.00271095	3.25703	up
Os08g0395800	LOC_Os08g30520	plant protein of unknown function domain containing protein, expressed	0.0552809	1.72205	0.00271095	3.25703	up
Os12g0415400	LOC_Os12g22650	histone H3, putative, expressed	1.45986	19.3115	2.06e-07	3.27374	up
Os01g0618400	LOC_Os01g43120	DEAD/DEAH box helicase, putative, expressed	0.219255	2.34365	3.56e-06	3.27407	up
Os01g0369200	LOC_Os01g27160	cullin, putative, expressed	0.675894	5.64387	1.07e-09	3.31277	up
Os01g0744700	LOC_Os01g54140	conserved hypothetical protein	0.255896	8.08427	0.00122813	3.3652	up
Os09g0341500	LOC_Os09g17146	expressed protein	0.0721908	2.81382	0.00122813	3.3652	up
Os06g0224000	LOC_Os06g12000	hypothetical protein	1.2234	23.6523	5.78e-08	3.3777	up
Os06g0142800	LOC_Os06g05090	methyltransferase domain containing protein, expressed	3.32232	29.9685	2.91e-12	3.3907	up
Os02g0744000	LOC_Os02g51020	expressed protein	0.503036	7.94578	2.82e-06	3.41568	up
Os02g0606400	-		0.187188	7.08965	0.00083218	3.41639	up
Os04g0585100	LOC_Os04g49560	zinc finger family protein, putative, expressed	0.0514893	1.13996	0.00083218	3.41639	up
Os02g0572351			0.391766	12.0809	5.53e-05	3.46409	up
Os11g0210201	LOC_Os11g10470	expressed protein	0.199542	5.01482	0.000566407	3.46582	up
Os06g0613000	LOC_Os06g41030	DUF1680 domain containing protein, putative, expressed	6.27377	87.3679	7.83e-14	3.46917	up
Os06g0613101			15.1493	258.728	4.49e-14	3.4918	up
Os04g0373400	LOC_Os04g30490	MATE efflux family protein, putative, expressed	0.616968	8.59377	1.32e-09	3.50152	up
Os07g0274700	LOC_Os07g17330	B12D protein, putative, expressed	12.1088	173.021	5.2e-13	3.50416	up
Os01g0122000	LOC_Os01g03180	retrotransposon protein, putative, unclassified, expressed	0.0814169	2.68958	0.000387225	3.51362	up
Os12g0497300	LOC_Os12g31370	DNA repair protein Rad51, putative, expressed	0.212309	3.03143	4.76e-06	3.51787	up
Os01g0776500	LOC_Os01g56870	expressed protein	0.21378	2.07041	2.28e-07	3.51958	up
Os01g0627800	LOC_Os01g43740	cytochrome P450 72A1, putative, expressed	0.503929	7.55593	1.57e-09	3.53732	up
Os01g0585200	LOC_Os01g40290	expressed protein	0	3.72373	0.00694094	3.54481	up
Os01g0872600	LOC_Os01g65210	proton-dependent oligopeptide transport, putative, expressed	0	2.25057	0.00694094	3.54481	up
Os02g0214900	LOC_Os02g12350	histone deacetylase, putative, expressed	0	0.954299	0.00694094	3.54481	up
Os03g0105500	LOC_Os03g01520	hypothetical protein	0	1.25306	0.00694094	3.54481	up
Os03g0342850			0	1.47206	0.00694094	3.54481	up
Os08g0154251			0.940347	10.3495	1.36e-09	3.54791	up
Os01g0788700	LOC_Os01g57880	plastocyanin-like domain containing protein, putative, expressed	0.167492	7.25385	0.00026589	3.55988	up
Os01g0356951			0	4.83062	0.00436705	3.61629	up
Os12g0276300	LOC_Os12g17840	ubiquitin family protein, expressed	0	3.19686	0.00436705	3.61629	up
Os10g0126700	LOC_Os10g03750	OsFBX349 - F-box domain containing protein, expressed	0	1.08236	0.00276484	3.6844	up
Os07g0578300	LOC_Os07g39020	OsSub53 - Putative Subtilisin homologue, expressed	0.910472	20.9182	1.04e-12	3.731	up
Os09g0452700	LOC_Os09g27930	ubiquitin fusion protein, putative, expressed	0.305039	8.65936	2.53e-06	3.78114	up
Os01g0293000	LOC_Os01g18860	S-adenosylmethionine synthetase, putative, expressed	0.207588	4.97588	1.57e-07	3.8307	up
Os12g0268100	-		0.105467	3.69649	1.41e-06	3.83697	up
Os08g0154250	LOC_Os08g05820	monocopper oxidase, putative, expressed	0.950991	15.1245	2.16e-13	3.85407	up
Os04g0206650			0	2.63858	0.000729076	3.87132	up
Os11g0491600	LOC_Os11g29920	NB-ARC domain containing protein, expressed	0	0.71308	0.000729076	3.87132	up
Os01g0280500	LOC_Os01g17330	eukaryotic translation initiation factor 6, putative, expressed	0.284075	7.65256	5.9e-08	3.91474	up
Os12g0268000	LOC_Os12g16720	cytochrome P450 71A1, putative, expressed	0.0622692	3.5513	1.09e-05	3.92056	up
Os08g0509200	LOC_Os08g39860	Os8bglu27 - beta-glucosidase homologue, similar to Os4bglu12 exoglucanase, expressed	0.363936	7.45888	8.2e-11	3.94388	up
Os09g0488600	LOC_Os09g31350	expressed protein	0.156055	3.75792	3.44e-07	3.96777	up
Os12g0567500	LOC_Os12g37980	protein kinase domain containing protein, expressed	0.0373461	1.69865	5.57e-06	3.98979	up
Os07g0122000	LOC_Os07g03040	expressed protein	0.157393	3.18579	4.63e-09	4.12341	up
Os04g0397901	LOC_Os04g32610	expressed protein	0	6.70075	8.94e-05	4.1374	up
Os03g0790500	LOC_Os03g57640	gibberellin receptor GID1L2, putative, expressed	0.093897	7.04232	1.11e-06	4.14959	up
Os01g0800000	LOC_Os01g58590	expressed protein	2.8592	69.2132	3.39e-12	4.16367	up
Os03g0659800	LOC_Os03g45760	expressed protein	0.257421	10.7938	8.14e-07	4.17953	up
Os11g0644900	LOC_Os11g42520	DEFL34 - Defensin and Defensin-like DEFL family	1.74237	47.0345	1.93e-09	4.19238	up
Os07g0605800	LOC_Os07g41460	sulfotransferase domain containing protein, expressed	0.0923203	6.70908	3.25e-07	4.2658	up
Os08g0220500			0	7.24549	1.84e-05	4.31976	up
Os08g0357300	LOC_Os08g26880	bZIP transcription factor domain containing protein, expressed	0	1.22115	1.84e-05	4.31976	up
Os03g0845300	LOC_Os03g62830	nuclear antigen, putative, expressed	0.51909	25.2196	3.74e-12	4.3534	up
Os03g0170600	LOC_Os03g07450	homeobox associated leucine zipper, putative, expressed	0	4.83203	5.94e-06	4.44284	up
Os03g0299700	LOC_Os03g18779	expressed protein	0.739707	16.8197	3.85e-14	4.45622	up
Os08g0220400	LOC_Os08g12410	pectinesterase, putative, expressed	0.133319	5.93306	5.41e-10	4.50453	up
Os02g0230300	LOC_Os02g13660	meiosis 5, putative, expressed	0.648985	37.8435	1.06e-08	4.56699	up
Os04g0204100	LOC_Os04g12720	indole-3-acetate beta-glucosyltransferase, putative, expressed	0	2.19637	1.4e-06	4.59214	up
Os05g0441400	LOC_Os05g36990	ATOFP18/OFP18, putative, expressed	0	7.41518	1.4e-06	4.59214	up
Os07g0113600	LOC_Os07g02290	OsFBX208 - F-box domain containing protein	0	3.23393	1.4e-06	4.59214	up
Os01g0201500	LOC_Os01g10480	plastocyanin-like domain containing protein, putative	1.11987	53.6702	6.42e-12	4.61293	up
Os03g0108500	LOC_Os03g01820	fatty acid hydroxylase, putative, expressed	0	4.64013	9.87e-07	4.62717	up
Os04g0206600	LOC_Os04g12970	UDP-glucoronosyl/UDP-glucosyl transferase, putative, expressed	0	2.78645	9.47e-08	4.85111	up
Os09g0324400	LOC_Os09g15560	OsFBX314 - F-box domain containing protein, expressed	0	6.16463	1.97e-08	4.99214	up
Os04g0627900	LOC_Os04g53606	expressed protein	0	11.949	6.2e-10	5.28318	up
Os02g0564600	LOC_Os02g35650	late embryogenesis abundant protein, putative, expressed	0	20.5267	2.13e-10	5.36846	up
Os01g0899700	LOC_Os01g67390	POEI32 - Pollen Ole e I allergen and extensin family protein precursor, expressed	0.481056	24.6276	0	5.40494	up
Os07g0170900	LOC_Os07g07530	expressed protein	0.0497032	4.58584	5.07e-14	5.47719	up
Os07g0257200	LOC_Os07g15370	metal transporter Nramp6, putative, expressed	0	4.48335	3.57e-11	5.50655	up
Os03g0629800	LOC_Os03g43100	expressed protein	0	8.68561	2.18e-11	5.5437	up
Os03g0115800	LOC_Os03g02470	expressed protein	0.190175	23.8452	0	6.3304	up
Os10g0567900	LOC_Os10g41838	F-box protein interaction domain containing protein, expressed	0	8.41133	1.11e-16	6.38199	up
Os01g0510200	LOC_Os01g32670	expressed protein	0.192073	55.2826	0	6.47304	up
Os10g0432200	LOC_Os10g29650	retrotransposon protein, putative, unclassified, expressed	0.130966	12.2285	0	6.51108	up
Os01g0537250	LOC_Os01g35330	circumsporozoite protein precursor, putative, expressed	0.22567	127.184	0	8.17381	up
This is the end of this table
