# Supplementary material for: Serine carboxypeptidase 46 Regulates Grain Filling and Seed Germination in Rice (Oryza sativa L.)
Source: PLoS One. 2016 Jul 22;11(7):e0159737. doi: 10.1371/journal.pone.0159737 (PMC4957776; doi:10.1371/journal.pone.0159737)
Supplement: S2 Table — (XLS) [file pone.0159737.s005.xls]

## Sheet: Sheet1
S2 Table. Primers used in this study
Name	Primer(5'--------3')	Usage
SCP46 RNAi F	CACCGGGTATGTGGAGGTGGACAA	RNAi
SCP46 RNAi R	CTCACGGGCGTAGGAGAAC
In-SCP46 F	GGGTATGTGGAGGTGGACAA	In-situ Hyb
In-SCP46 R	CTCACGGGCGTAGGAGAAC
SCP46 F	CGGGATCCATGCATTTGCTAGCTAGC	Yeast two hybrid
SCP46 R	ACGCGTCGACTCAGAGCTCGCCGGCCGG
DI19-1 F	CGGGATCCATGGACTCGGAGCACTGGAT
DI19-1 R	CGGAATTCTTAATCTCCAAATAAAGTAG
AGPL1 F	AGAATGCTCGTATTGGAGAAAATG	qRT-PCR
AGPL1 R	GGCAGCATGGAATAAACCAC
AGPL2 F	CTGAGGAAGAGGTGCTTTGG
AGPL2 R	TCTTTCGGGAGGATTGTGTC
AGPS2a F	AGTAGTGGGACTCCGGTCCT
AGPS2a F	AACAATCGAAGCGCGAGAAA
AGPS2b R	ATGCCACCTTTTTCACCAAG
AGPS2b R	GCCTGTAGTTGGCACCCAGA
Cupin F	CTTCGTCATGCCGACCCAC
Cupin R	CGACCACTTCTCGCCGTTC
F-box F	CAATGGTGGCTACCTGTTCTG
F-box R	CTCGTCTCGCAGGCTGAA
GBSSI F	TCCGAGAGGTTCAGGTCATC
GBSSIBR	ATGAGCTCCTCGGCGTAGTA
Glutelin F	CCAACCAGCTCGACCAAACC
Glutelin R	ACGACTCGCCCTCACCGTAC
ISA1 F	TGCTCAGCTACTCCTCCATCATC
ISA1 R	AGGACCGCACAACTTCAACATA
ISA2 F	TAGAGGTCCTCTTGGAGG
ISA2 R	AATCAGCTTCTGAGTCACCG
ISA3 F	ACAGCTTGAGACACTGGGTTGAG
ISA3 R	GCATCAAGAGGACAACCATCTG
MH27 F	AAATCCCGAAGAGTCCCA
MH27 R	GCCCATCTGAAGCCCATA
OsBE F	GGCATTGCACTCCAAAAGAT
OsBE R	GCTCCAGTTGTTGCCTTCTC
OsBE116 F	ATGCTAGAGTTTGACCGC
OsBE116 R	AGTGTGATGGATCCTGCC
OsGS1 F	TTGGAGGATCGGGCATAG
OsGS1 R	GCTGGAGCCGTCGTAGTT
OsKKPD1 F	TCCATGATTGAGGTTCCCAG
OsKKPD1 R	GAAACTTGCCAACATCGTCC
OsMT2b F	TGGAGGAATGGAGATGGC
OsMT2b R	GGCGACGACGACGATAGA
OsPH02 F	AATGGCTATCGGAACTTAT
OsPH02 R	GAGTACCAGGAACCAAACT
OsPul F	CAAGCTTCTAGATTGGACGGAACCTA
OsPul R	CAGGATCCTTGAGAGGGTTTGGATTCGGG
OsRACK1 F	CGAGGACAACTGGAAACG
OsRACK1 R	AGCCCATCACATCAAAGACA
OSVP1 F	CGCAGGAGCAAGGCAACTC
OSVP1 R	GGCTTCGGCACTGTCATCG
qDI19-1 F	AAAACCACCTATTTCCATTC
qDI19-2 R	GTTCCCTTTCTTCCCTTG
qSCP46 F	TCAAGTTTGACGTAGCTGGGTA
qSCP46 R	CTCACGGGCGTAGGAGAAC
SPK F	AGGTATTGGAGAAGCGTTAT
SPK R	ATGGAGGAACACCAGTCA
SSI F	TCATGGATGTGAAGGAGCAA
SSI R	TGGCAGTGAACCACAAACAT
SSIIIa F	GCCTGCCCTGGACTACATTG
SSIIIa R	GCAAACATATGTACACGGTTCTGG
